# Supplementary material for: Characteristics and Impact of U.S. Military Blast-Related Mild Traumatic Brain Injury: A Systematic Review
Source: Front Neurol. 2020 Nov 2;11:559318. doi: 10.3389/fneur.2020.559318 (PMC7667277; doi:10.3389/fneur.2020.559318)
Supplement: Supplementary file 2 [file Table_1.XLSX]

## Sheet: Data
					Study Setting								Military Demographics		blast-related mTBI Age					Sex blast-related mTBI Population				Time Since Injury months
ID	Authors	Publication Year	Title	Journal	Place	City	State/Country	Population (N) at End Total	% blast-related mTBI at End	Region TBI Sustained	Comparative Group Present	Comparative Group Notes	Branch of Service	Rank	Mean Age blast-related mTBI	SD Age blast-related mTBI	Median Age blast-related mTBI	Minimum Age blast-related mTBI	Maximum Age blast-related mTBI	n Male blast-related mTBI	% Male blast-related mTBI	n Female blast-related mTBI	% Female blast-related mTBI	Mean Time Since blast-related mTBI months	SD Time Since blast-related mTBI months	Median Time Since blast-related mTBI months	Minimum Time Since blast-related mTBI months	Maximum Time Since blast-related mTBI months	Study Design	GCS	Polytrauma	Outcomes	Results/Conclusions
Adam 2015	Adam, O.; Mac Donald, C. L.; Rivet, D.; Ritter, J.; May, T.; Barefield, M.; Duckworth, J.; LaBarge, D.; Asher, D.; Drinkwine, B.; Woods, Y.; Connor, M.; Brody, D. L.	2015	Clinical and imaging assessment of acute combat mild traumatic brain injury in Afghanistan	Neurology	Kandahar Air Field (KAF), Bagram Air Force Base, Bastion/Camp Leatherneck (LNK)	Multiple	Afghanistan	196	48.4694	Iraq/Af	Yes	No TBI	All	Both	NR	NR	26	19	41	93	97.8947	2	2.10526	0.15	NR	0.1	0.03	0.27	Prospective cohort	13-15	No	headache, dizziness, phonophobia, fatigue, sleep disturbance, cognitive symptoms, such as taking longer to think and poor concentration, balance, depression, PTSD, right superior longitudinal fasciculus, SLF, anomalies per MRI, DTI, LOC was correlated with slightly later return to duty than those with no LOC	Somatic, behavioral, and cognitive symptoms and performance deficits are substantially elevated in acute blast-related mTBI. Post concussive symptoms and performance on measures of posttraumatic stress disorder, depression, and neurocognitive performance at initial presentation correlate with return-to-duty time. Although changes in fractional anisotropy are uncommon and subtle, DTI is more sensi…
Akin 2011	Akin, F. W.; Murnane, O. D.	2011	Head injury and blast exposure: vestibular consequences	Otolaryngol Clin North Am	The Vestibular Balance Research Laboratory	Mountain Home	Tennessee	31	29.0323	Iraq/Af	Yes	TBI non-blast	NR	NR	36.6	11.14	36	24	60	NR	NR	NR	NR	NR	NR	NR	NR	NR	Prospective cohort	13-15	No	horizontal semicircular canal dysfunction, otolith dysfunction, self-perceived balance handicap, anterior and horizontal canalithiasis, postural instability, central vestibular dysfunction, PTSD	Dizziness and imbalance are frequent complaints in patients who have experienced head injury and, blast exposure. Preliminary results in the authors’ laboratory suggest that otolith testing may be an important component of the vestibular test battery in patients with mTBI and, blast exposure.
Barlow-Ogden 2012	Barlow-Ogden, K.; Poynter, W.	2012	Mild traumatic brain injury and posttraumatic stress disorder: Investigation of visual attention in operation Iraqi freedom/operation enduring freedom veterans	J. Rehabil. Res. Dev.	Charles George VAMC	Asheville	North Carolina	47	31.9149	Iraq/Af	Yes	PTSD without TBI, no PTSD or TBI	NR	NR	30.41	8.6	NR	19	45	NR	NR	NR	NR	NR	NR	NR	NR	NR	Prospective cohort	13-15	Yes	PTSD, hemispheric asymmetries in attentional performance	The attentional responses of the mTBI and PTSD group were slower than those of the PTSD and control groups. The response times were also more variable, suggesting difficulty with attentional vigilance. Additionally, we found evidence of hemispheric asymmetries in attentional performance. Participants with mTBI and PTSD were less efficient in orienting visual attention to stimuli flashed to the le…
Bazarian 2013	Bazarian, JJ.; Donnelly, K.; Peterson, DR.; Warner, GC.; Zhu, T.; Zhong, J.	2013	The relation between posttraumatic stress disorder and mild traumatic brain injury acquired during Operations Enduring Freedom and Iraqi Freedom	J Head Trauma Rehabil	Multiple Veterans Administration Medical Centers (VAMC)	Multiple	New York	52	59.6154	Iraq/Af	Yes	No TBI or PTSD, TBI non-blast, PTSD only	NR	NR	NR	NR	NR	NR	NR	NR	NR	NR	NR	NR	NR	NR	NR	NR	Prospective cohort	NR	No	PTSD, white matter lesions	PTSD severity was associated with high 1st percentile of Mean Diffusivity on DTI, white matter lesions on MRI, and the severity of exposure to combat events, in addition to age and time since last tour of duty, Self-report of mild TBI was not signiﬁcantly associated with PTSD severity.
Belanger 2009	Belanger, H. G.; Kretzmer, T.; Yoash-Gantz, R.; Pickett, T.; Tupler, L. A.	2009	Cognitive sequelae of blast-related versus other mechanisms of brain trauma	Journal of the International Neuropsychological Society : JINS	Tampa VAMC, Mental Illness Research Eduation Clinical Cener (MIRECC)	Multiple	Multiple	102	37.2549	Iraq/Af	Yes	TBI non-blast	NR	NR	NR	NR	NR	NR	NR	NR	NR	NR	NR	NR	NR	NR	NR	NR	Prospective cohort	NR	Yes	secondary injuries due to MVA, PTSD	Mechanism of injury does not have a significant differential effect on cognitive performance (speed/flexibility and learning/memory).
Belanger 2011	Belanger, H. G.; Proctor-Weber, Z.; Kretzmer, T.; Kim, M.; French, L. M.; Vanderploeg, R. D.	2011	Symptom complaints following reports of blast versus non-blast mild TBI: does mechanism of injury matter?	Clin Neuropsychol	Tampa and Bay Pines VAMC, Walter Reed National Military Medical Center (WRNMMC)	Multiple	Multiple	390	76.4103	Iraq/Af	Yes	TBI non-blast	Army	NR	28.3	7.9	NR	NR	NR	NR	NR	NR	NR	11.9	21.2	NR	NR	NR	Prospective cohort	NR	Yes	PTSD, depression	Blast TBI does not differ from a non-blast in terms of PCS complaints nor does blast-related mTBI interact with other variables to account for symptom reporting. Higher levels of emotional distress and longer times post-injury are both independently associated with higher levels of PCS reporting.
Bell 2009	Bell, R. S.; Vo, A. H.; Neal, C. J.; Tigno, J.; Roberts, R.; Mossop, C.; Dunne, J. R.; Armonda, R. A.	2009	Military traumatic brain and spinal column injury: a 5-year study of the impact blast and other military grade weaponry on the central nervous system	J Trauma	WRNMMC and National Naval Medical Center (NNMC)	Multiple	Multiple	408	56.1275	Iraq	Yes	TBI non-blast	Army	NR	NR	NR	NR	NR	NR	NR	NR	NR	NR	NR	NR	NR	NR	NR	Retrospective cohort	Field 8.8 ± 4.4 CONUS GCS 10.6 ± 4	Yes	cerebrospinal fluid leak, vasospasm, and lower presenting GCS were statistically associated with longer intensive care unit stays and higher presenting injury severity scores, GCS 3–5 correlated with worsened short-term and long-term GOS scores, almost half of these patients achieved GOS >3 at 1- to 2-year follow-up, total mortality after reaching NNMC/WRAMC was 4.4%	Systemic infections, pulmonary embolism, meningitis, polytrauma (60 percent of this population), and spinal column injuries complicated the care of a significant number of patients. A surprising number of vascular injuries (50 percent of those studied with diagnostic cerebral angiography, 27 percent of the total population) were encountered, requiring significant vigilance in both detection and t…
Bjork 2016	Bjork, J. M.; Burroughs, T. K.; Franke, L. M.; Pickett, T. C.; Johns, S. E.; Moeller, F. G.; Walker, W. C.	2016	Laboratory impulsivity and depression in blast-exposed military personnel with post-concussion syndrome	Psychiatry Res	McGuire VAMC	Richmond	Virginia	117	83.7607	Iraq/Af	No		NR	NR	NR	NR	NR	NR	NR	96	97.9592	2	2.04082	12	12	25.5	0	24	Prospective cohort	NR	NR	PTSD, impaired behavioral inhibition	These data reveal a modest correlation between depression and motor impulsivity in blast-exposed SM and veterans who meet criteria for PCS that may not have been caused by blast.
Bolzenius 2015	Bolzenius, J. D.; Roskos, P. T.; Salminen, L. E.; Paul, R. H.; Bucholz, R. D.	2015	Cognitive and self-reported psychological outcomes of blast-induced mild traumatic brain injury in veterans: a preliminary study	Appl Neuropsychol Adult	University of Missouri-Saint Louis, Saint Louis University	St. Louis	Missouri	30	40	Iraq/Af	Yes	Civilians with mTBI	NR	NR	31.5	7.26	NR	23	45	12	100	0	0	52.5	26.46	NR	16	99	Prospective cohort	NR	No	PTSD, depression, psychological and somatic symptoms	Univariate analyses failed to reveal differences on any individual cognitive test. Further, veterans reported more psychological and somatic complaints. These self-reported difficulties were not significantly correlated with neuropsychological performance. Overall, preliminary results suggest that in the postacute phase, subjective complaints related to blast-related mTBI do not covary with objec…
Bousquet 2014	Bousquet, K.	2014	Neuropsychological outcomes in OEF/OIF veterans with self-report of blast exposure: associations with mental health, but not MTBI	Neuropsychology	VA Boston Polytrauma Network, Community Outreach	Boston	Massachusetts	127	69.2913	Iraq/Af	Yes	No TBI	NR	NR	30.1	8.3	NR	NR	NR	84	95.4545	4	4.54545	42.2	22.45	NR	NR	NR	Prospective cohort	NR	No	PTSD, depression	Neuropsychological outcomes did not differ as a function of mTBI group. Blast load and distance from the blast also did not affect neuropsychological performance. Both PTSD and depression symptoms were significantly associated with neuropsychological outcomes. Association between neuropsychological outcome and psychiatric symptoms reinforces the importance of early mental health intervention for …
Brenner 2010	Brenner, L. A.; Terrio, H.; Homaifar, B. Y.; Gutierrez, P. M.; Staves, P. J.; Harwood, J. E.; Reeves, D.; Adler, L. E.; Ivins, B. J.; Helmick, K.; Warden, D.	2010	Neuropsychological test performance in soldiers with blast-related mild TBI	Neuropsychology	Fort Carson	Denver	Colorado	45	100	Iraq	Yes	With and without enduring mTBI symptoms	Army	Both	NR	5.6	24	19	46	44	97.7778	1	2.22222	NR	2.9	10.2	5.75	15.25	Prospective cohort	NR	Yes	headaches, dizziness, visual disturbances, memory problems, balance problems, difficulty concentrating, fatigue, sleep problems, irritability, anger, mood swings, anxiety, lack of interest, and ringing in the ears, PTSD	Neither history of mTBI symptoms nor PTSD impacted neuropsychological test performance.
Callahan 2016	Callahan, M. L.; Binder, L. M.; O'Neil, M. E.; Zaccari, B.; Roost, M. S.; Golshan, S.; Huckans, M.; Fann, J. R.; Storzbach, D.	2016	Sensory sensitivity in operation enduring freedom/operation Iraqi freedom veterans with and without blast exposure and mild traumatic brain injury	Appl Neuropsychol Adult	VAPORHCS	Portland	Oregon	78	53.8462	Iraq/Af	Yes	No TBI blast exposed	NR	NR	31.51	7.63	NR	NR	NR	41	97.619	1	2.38095	NR	NR	NR	NR	NR	Prospective cohort	NR	No	sensitivity to light and noise, somatization, depression	Results suggest a statistically significant difference between Veterans with and without a history of mTBI in the experience of noise and light sensitivity, with sensory symptoms reported most frequently in the mTBI group. The difference remains significant even after controlling for symptoms of PTSD, depression, and somatization. These data suggest that while psychological distress is significan…
Capo-Aponte 2012	Capo-Aponte, J. E.; Urosevich, T. G.; Temme, L. A.; Tarbett, A. K.; Sanghera, N. K.	2012	Visual dysfunctions and symptoms during the subacute stage of blast-induced mild traumatic brain injury	Optom Vis Sci	WRNMMC, U.S. Army Aeromedical Research Laboratory (USAARL)	Multiple	Multiple	40	50	Iraq/Af	Yes	No TBI	Army and Marines	Both	NR	NR	NR	NR	NR	18	90	2	10	NR	NR	1.07	0.53	1.5	Prospective cohort	NR	Yes	visual dysfunctions, oculomotor deficits, reading speed, comprehension, photosensitivity	The most common mTBI-induced visual dysfunctions were associated with near oculomotor deficits, particularly large exophoria, decreased fusion ranges, receded near point of convergence, defective pursuit and saccadic eye movements, decreased amplitude of accommodation, and monocular accommodative facility. These were associated with reduced reading speed and comprehension and an increased Converg…
Capo-Aponte 2017	Capo-Aponte, J. E.; Jorgensen-Wagers, K. L.; Sosa, J. A.; Walsh, D. V.; Goodrich, G. L.; Temme, L. A.; Riggs, D. W.	2017	Visual Dysfunctions at Different Stages after Blast and Non-blast Mild Traumatic Brain Injury	Mil Med	Landstuhl Regional Medical Center (LRMC)	Landstuhl	Germany	500	68.6	Iraq/Af	Yes	TBI non-blast	All	Both	NR	NR	NR	NR	NR	334	97.3761	9	2.62391	1.4	12.1	NR	NR	NR	Retrospective cohort	NR	Yes	visual dysfunctions	Consistent with previous reports, this study documents the high frequency of visual dysfunctions and associated visual symptoms in war fighters with mTBI, However, overall, there were no significant differences in visual sequelae and symptoms between stages after injury and the injury mechanism, in other words blast vs, nonblast. The results of the current study, coupled with previous studies sug…
Chen 2014	Chen, L. L.; Baca, C. B.; Choe, J.; Chen, J. W.; Ayad, M. E.; Cheng, E. M.	2014	Posttraumatic epilepsy in Operation Enduring Freedom/Operation Iraqi Freedom veterans	Mil Med	VA Greater Los Angeles Healthcare System (VAGLAHS)	Los Angeles	California	16	81.25	Iraq/Af	Yes	TBI non-blast, TBI various severities	NR	NR	NR	NR	NR	NR	NR	13	100	0	0	NR	NR	NR	NR	NR	Retrospective cohort	NR	Yes	PTE, Psychogenic Nonepileptic Seizures	In conclusion, we found documentation of a definitive diagnosis of PTE in only a small proportion of OEF/OIF veterans with diagnosis codes of TBI and seizures, We recommend that researchers who study PTE among the OEF, OIF population using administrative data also perform chart reviews to account for the prevalence of PNES
Connelly 2017	Connelly, C.; Martin, K.; Elterman, J.; Zonies, D.	2017	Early traumatic brain injury screen in 6594 inpatient combat casualties	Injury	LRMC	Landstuhl	Germany	6594	29.5723	Iraq/Af	Yes	TBI non-blast	NR	NR	NR	NR	NR	NR	NR	NR	NR	NR	NR	NR	NR	NR	NR	NR	Retrospective cohort	13.9 ± 2.9	No	depression, anxiety, PTSD	Among 43,852 patients screened during the 5-year period, 6594 were admitted, of whom, 6590 received a complete TBI screen. Predominantly male (97.1%), the mean age was 26.7 + 7.4 yrs. The average GCS and ISS at admission were 13.9 + 2.8 and 10.1 + 8.6, respectively. Positively screened patients averaged 1.8 deployments, 69.5% experienced one or more blasts, 16.1% experienced one or more vehicular…
Cooper 2012	Cooper, D. B.; Chau, P. M.; Armistead-Jehle, P.; Vanderploeg, R. D.; Bowles, A. O.	2012	Relationship between mechanism of injury and neurocognitive functioning in OEF/OIF service members with mild traumatic brain injuries	Mil Med	Brook Army Medical Center (BAMC)	San Antonio	Texas	60	53.3333	Iraq/Af	Yes	TBI non-blast	NR	NR	29.5	7.73	NR	NR	NR	32	100	0	0	6.4	5.6	NR	NR	NR	Retrospective cohort	>9	Yes	PTSD, cognitive functioning, headache	There were no differences between the blast-related and non-blast-related mTBI groups on age, time since injury, combat stress symptoms, or headache. Analysis of variance showed no significant between-group differences on any of the neurocognitive performance domains. Although speculation remains that the effects of primary blast exposure are unique, the results of this study are consistent with …
Davenport 2015a	Davenport, N. D.; Lim, K. O.; Sponheim, S. R.	2015	White matter abnormalities associated with military PTSD in the context of blast TBI	Hum Brain Mapp	Minneapolis VA Health Care System, Veteran Community Centers	Minneapolis	Minnesota	133	48.1203	Iraq/Af	Yes	No TBI or PTSD, TBI no PTSD, PTSD only, TBI and PTSD	National Guard	NR	33.4	7.8	NR	NR	NR	63	98.4375	1	1.5625	NR	NR	NR	NR	NR	Prospective cohort	NR	NR	PTSD, depression, headaches, memory problems, irritability, and sleep problems, white matter integrity	In summary, we have investigated the possibility that PTSD and mTBI exert independent effects on white matter integrity in a large sample of military veterans. We have demonstrated that PTSD was associated with higher GFA in a variety of tracts, especially on the right side, and that mTBI had little or no effect on white matter integrity. Because these two conditions often co-occur in military ve…
Davenport 2015b	Davenport, N. D.; Lim, K. O.; Sponheim, S. R.	2015	Personality and neuroimaging measures differentiate PTSD from mTBI in veterans	Brain Imaging Behav	Minneapolis VA Health Care System, Veteran Community Centers	Minneapolis	Minnesota	133	48.1203	Iraq/Af	Yes	No TBI, TBI non-blast	NR	NR	NR	NR	NR	NR	NR	NR	NR	NR	NR	NR	NR	NR	NR	NR	Prospective cohort	NR	NR	PTSD, depression, headaches, memory problems, irritability, stress reactions, and sleep problems, white matter abnormalities, social closeness, PCS, alcohol dependence	PCS score was associated with personality characteristics of high Stress Reaction and Traditionalism and low Control as well as mTBI. A diagnosis of PTSD was associated with low Social Closeness, PCS, Alcohol Dependence, and abnormal white matter mean diffusivity. Diagnosis of mTBI was associated with fewer white matter mean diffusivity abnormalities, PCS, and number of deployments. As commonly o…
Davenport 2016	Nicholas D. Davenport, Greg J. Lamberty, Nathaniel W. Nelson, Kelvin O. Lim, Nicholas D. Davenport, Greg J. Lamberty, Nathaniel W. Nelson, Kelvin O. Lim, Michael T. Armstrong & Scott R. Sponheim	2016	PTSD confounds detection of compromised cerebral white matter integrity in military veterans reporting a history of mild traumatic brain injury	Brain Inj	University of Minnesota, Minneapolis VA Health Care System, Minneapolis VA Regional Polytrauma Center	Minneapolis	Minnesota	124	43.5484	Iraq/Af	Yes	TBI non-blast, no PTSD, PTSD no TBI	NR	NR	NR	NR	NR	NR	NR	NR	NR	NR	NR	NR	NR	NR	NR	NR	Retrospective cohort	NR	Yes	PTSD, depression, anxiety, white matter integrity	Civilian mTBI was associated with lower global anisotropy, higher global diffusivity and higher diffusivity in 17 of 20 regions. No main effects of deployment mTBI were observed, but an interaction between deployment mTBI and lifetime PTSD on FA was observed globally and in 10 regions. Impact and blast mTBI demonstrated similar but weaker effects to those of civilian and deployment mTBI, respecti…
deLanerolle 2014	de Lanerolle, N. C.; Hamid, H.; Kulas, J.; Pan, J. W.; Czlapinski, R.; Rinaldi, A.; Ling, G.; Bandak, F. A.; Hetherington, H. P.	2014	Concussive brain injury from explosive blast	Ann	Yale University community, VA Connecticut Healthcare System (VACHS)	Multiple	Connecticut	57	43.8596	NR	Yes	No TBI blast unexposed with PTSD, no TBI or PTSD	NR	NR	34	9	NR	NR	NR	24	96	1	4	NR	NR	NR	NR	NR	Prospective cohort	NR	NR	hippocampal NAA/Ch, PTSD, depression, anxiety. visual memory	Significant reductions in the ratio of N-acetyl aspartate to choline (NAA/Ch) and N-acetyl aspartate to creatine (NAA/Cr) (P < 0.05) were found in the anterior portions of the hippocampus with explosive blast mTBI in comparison to control subjects and were more pronounced in the right hippocampus, which was 15% smaller in volume (P < 0.05). Decreased NAA/Ch and NAA/Cr were not influenced by comor…
Dretsch 2015	Dretsch, M. N.; Kelly, M. P.; Coldren, R. L.; Parish, R. V.; Russell, M. L.	2015	No Significant Acute and Subacute Differences between Blast and Blunt Concussions across Multiple Neurocognitive Measures and Symptoms in Deployed Soldiers	J Neurotrauma	Outpatient Medical Facility, Iraq	NR	Iraq	50	68	Iraq	Yes	TBI non-blast	Army	Both	23	NR	21	NR	NR	34	100	0	0	0.05	0.03	0.05	0	0.1	Prospective cohort	NR	NR	neuropsychological test performance	There were no statistically significant differences between blast injury and blunt injury participants in demographic, physical or psychological health factors, concussive symptoms, or automated and traditional neurocognitive testing scores within 72 hours post-injury. In addition, follow-up ANAM scores up to 15 days post-injury were also not significantly different (available on 21 blast-injured…
Erickson 2011	Erickson, J. C.	2011	Treatment outcomes of chronic post-traumatic headaches after mild head trauma in US soldiers: an observational study	Headache	Madigan Army Medical Center (MAMC)	Tacoma	Washington	100	77	Iraq/Af	Yes	TBI non-blast	Army	Enlisted	28.3	6.8	NR	NR	NR	77	100	0	0	17.5	14.6	NR	NR	NR	Retrospective cohort	NR	No	headaches, PTSD, depression, sleep quality, memory	Seventy-seven of 100 subjects had blast PTH and 23/100 subjects had non-blast PTH. Headache characteristics were similar for blast PTH and non-blast PTH with 96% and 95%, respectively, resembling migraine. Headache frequency among all PTH subjects decreased from 17.1 days/month at baseline to 14.5 days/month at follow-up (P = .009). Headache frequency decreased by 41% among non-blast PTH compared…
Farrell-Carnahan 2013	Farrell-Carnahan, L.; Franke, L.; Graham, C.; McNamee, S.	2013	Subjective sleep disturbance in veterans receiving care in the Veterans Affairs Polytrauma System following blast-related mild traumatic brain injury	Mil Med	Hunter Holmes McGuire VAMC	Richmond	Virginia	114	100	NR	No		All	NR	31	8	NR	NR	NR	109	95.614	5	4.38596	34.8	17.9	NR	NR	NR	Cross-sectional	NR	NR	PTSD, depression, nightmares, headaches, fatigue	78% screened positive for posttraumatic stress disorder and 77% reported subjective sleep disturbance (SSD). Loss of consciousness at time of injury, current nightmares, depression, headache, fatigue, and positive screen for post-traumatic stress disorder were significantly associated with SSD (p < 0.05). These findings suggest SSD is pervasive in clinical samples of veterans with history of blas…
Finkel 2016	Finkel, A. G.; Yerry, J. A.; Klaric, J. S.; Ivins, B. J.; Scher, A.; Choi, Y. S.	2016	Headache in military service members with a history of mild traumatic brain injury: A cohort study of diagnosis and classification	Cephalalgia	Womack Army Medical Center (WAMC)	Fort Bragg	North Carolina	95	53.6842	Iraq/Af	Yes	TBI non-blast	All	Both	NR	NR	NR	NR	NR	NR	NR	NR	NR	NR	NR	NR	NR	NR	Retrospective cohort	<13	Yes	headaches, migraines	A total of 95 soldiers reported 166 headaches. The most common injury cited was a blast (53.7%). Most subjects (76.8%) recalled the onset of any headache within 7 days of injury. The most commonly diagnosed headache was a continuous type with migraine features (n=31 (18.7%)), followed by chronic migraine (type 1.5.1, n=14 (8.4%)), migraine with aura (type 1.2.1, n=10 (6.0%)), hemicrania continua …
Fischer 2014	Fischer, B. L.; Parsons, M.; Durgerian, S.; Reece, C.; Mourany, L.; Lowe, M. J.; Beall, E. B.; Koenig, K. A.; Jones, S. E.; Newsome, M. R.; Scheibel, R. S.; Wilde, E. A.; Troyanskaya, M.; Merkley, T. L.; Walker, M.; Levin, H. S.; Rao, S. M.	2014	Neural activation during response inhibition differentiates blast from mechanical causes of mild to moderate traumatic brain injury	J Neurotrauma	Cleveland VAMC	Cleveland	Ohio	43	48.8372	Iraq/Af	Yes	No TBI-military, no TBI-civilians, TBI non-blast-civilians	NR	NR	28.3	4.6	NR	NR	NR	20	95.2381	1	4.7619	52.9	17.9	NR	12	72	Prospective cohort	9-15	NR	PTSD, depression, cognitive deficits particularly disinhibition	We found common and distinct patterns of brain activation in blast-related and mechanical TBI. During correct inhibitions, both TBI groups demonstrated decreased activation in the default mode network. In contrast, during failed inhibition trials, blast-related TBI exhibited hyperactivation and mechanical TBI produced hypoactivation. These divergent brain activation patterns were independent of s…
Franke 2015	Franke, L. M.; Czarnota, J. N.; Ketchum, J. M.; Walker, W. C.	2015	Factor analysis of persistent postconcussive symptoms within a military sample with blast exposure	J Head Trauma Rehabil	Defense and Veterans Brain Injury Center (DVBIC), Virginia Commonwealth University, Henry M. Jackson Foundation for the Advancement of Military Medicine	Multiple	Multiple	181	36.4641	Iraq/Af	Yes	No TBI blast exposed	All	Both	NR	NR	NR	NR	NR	NR	NR	NR	NR	NR	NR	9	NR	NR	Prospective cohort	NR	Yes	PTSD, depression, PCS	The 3-factor structure of persistent postconcussive syndrome was not confirmed. A 4-factor structure was extracted, and factors were interpreted as reflecting emotional, cognitive, visual, and vestibular functions. All factors were associated with scores on psychological symptom inventories; visual and vestibular factors were also associated with balance performance. There was no significant asso…
Gilmore 2016a	Gilmore, C. S.; Camchong, J.; Davenport, N. D.; Nelson, N. W.; Kardon, R. H.; Lim, K. O.; Sponheim, S. R.	2016	Deficits in Visual System Functional Connectivity after Blast-Related Mild TBI are Associated with Injury Severity and Executive Dysfunction	Brain Behav	University of Minnesota, Minneapolis VA Health Care System	Minneapolis	Minnesota	127	100	Iraq/Af	Yes	TBI non-blast	NR	NR	32.7	8.1	NR	NR	NR	117	92.126	10	7.87402	47.6	20.9	NR	NR	NR	Prospective cohort	NR	NR	functional connectivity, neurological symptoms to include headache, tinnitus, nausea, sensitivity to light, noise	Greater blast mTBI severity scores were associated with lower FC between: (A) LGN seed and (i) medial frontal gyrus, (ii) lingual gyrus, and (iii) right ventral anterior nucleus of thalamus; (B) V1 seed and precuneus; (C) LO seed and middle and superior frontal gyri; (D) FG seed and (i) superior and medial frontal gyrus, and (ii) left middle frontal gyrus. Finally, lower FC between visual network…
Gilmore 2016b	Gilmore, C. S.; Marquardt, C. A.; Kang, S. S.; Sponheim, S. R.	2016	Reduced P3b brain response during sustained visual attention is associated with remote blast mTBI and current PTSD in U.S. military veterans	Behav Brain Res	University of Minnesota, Minneapolis VA Health Care System	Minneapolis	Minnesota	124	48.3871	Iraq/Af	Yes	No TBI or PTSD, TBI and PTSD, PTSD only	NR	NR	blast-related mTBI 35 blast mTBI + PTSD 31	blast-related mTBI ± 9 blast mTBI + PTSD ± 6	NR	NR	NR	57	95	3	5	NR	NR	36	12	60	Prospective cohort	NR	Yes	PTSD, attention and vigilance	In conclusion, this study examined electrophysiological correlates of sustained attention and vigilance in veterans with blast-related mTBI and, current PTSD. These disorders are commonly co-occurring, and are associated with alterations in the ability to effectively allocate attention, especially when sustained attention is necessary. The current study found that P3b amplitude elicited during th…
Goodrich 2013	Goodrich, G. L.; Flyg, H. M.; Kirby, J. E.; Chang, C. Y.; Martinsen, G. L.	2013	Mechanisms of TBI and visual consequences in military and veteran populations	Optom Vis Sci	Veterans Affairs Palo Alto Health Care System Polytrauma Rehabilitation Center (PRC)	Palo Alto	California	100	50	Iraq/Af	Yes	TBI non-blast	NR	NR	29	NR	26	19	55	47	94	3	6	12.12	14.16	5.76	0.36	57.48	Retrospective cohort	NR	Yes	visual acuity, light sensitivity and saccadic dysfunction, deficits in oculomotor, vergence, and accommodative function, ocular injury	Vision dysfunction occurred after all severities of TBI in this study. Visual acuity remained normal in most of these patients and was not a reliable predictor of visual outcome after brain injury. The mechanism of injury, blast or nonblast, did not seem to result in different frequencies or types of visual dysfunction. The detrimental impacts of TBI on vision function found here are in general a…
Han 2014	Han, K.; Mac Donald, C. L.; Johnson, A. M.; Barnes, Y.; Wierzechowski, L.; Zonies, D.; Oh, J.; Flaherty, S.; Fang, R.; Raichle, M. E.; Brody, D. L.	2014	Disrupted modular organization of resting-state cortical functional connectivity in U.S. military personnel following concussive 'mild' blast-related traumatic brain injury	Neuroimage	LRMC, Washington University, BAMC	Multiple	Multiple	124	83.0645	Iraq/Af	Yes	No TBI	NR	NR	NR	NR	TBI I cohort, all 25 TBI II cohort, all 23	TBI I cohort, all 19 TBI II cohort, all 19	TBI I cohort, all 57 TBI II cohort, all 44	100	97.0874	3	2.91262	NR	NR	0.5	0	3	Prospective cohort	NR	NR	abnormally low between-module connectivity	In conclusion, we demonstrated a disrupted modular organization of the resting-state cortical functional network in U.S, military personnel with concussive blast-related mTBI. Module-based graph theoretic analysis revealed altered (reduced) between-module connectivity in the TBI patients relative to the controls who had blast exposures without a diagnosis of TBI. Single-subject multivariate analy…
Hayes 2015	HaYes, J. P.; Miller, D. R.; Lafleche, G.; Salat, D. H.; Verfaellie, M.	2015	The nature of white matter abnormalities in blast-related mild traumatic brain injury	Neuroimage (Amst)	VA Polytrauma System of Care - Boston (VAPSC)	Boston	Massachusetts	114	51.7544	Iraq/Af	Yes	No TBI	NR	NR	28.75	5.95	NR	NR	NR	58	98.3051	1	1.69492	NR	NR	NR	NR	NR	Prospective cohort	NR	Yes	PTSD, white matter abnormalities	In summary, we report evidence for white matter abnormalities associated with blast-related mTBI, particularly in individuals who experienced LOC. These abnormalities were spatially heterogeneous in nature, not confined to any one particular white matter tract except in the presence of multiple blast exposure. One consequence of these white matter abnormalities may be reduced neurocognitive perfo…
Heinzelmann 2014	Heinzelmann, M.; Reddy, S. Y.; French, L. M.; Wang, D.; Lee, H.; Barr, T.; Baxter, T.; Mysliwiec, V.; Gill, J.	2014	Military personnel with chronic symptoms following blast traumatic brain injury have differential expression of neuronal recovery and epidermal growth factor receptor genes	Front Neurol	MAMC	Tacoma	Washington	36	52.7778	NR	Yes	No TBI	NR	Both	32	9.04	NR	NR	NR	19	100	0	0	NR	NR	NR	NR	NR	Retrospective cohort	NR	NR	sleep disorders, depression, PCD, PTSD	There were 34 transcripts in 29 genes that were differentially regulated in blast-TBI participants compared to controls. Up-regulated genes included epithelial cell transforming sequence and zinc finger proteins, which are necessary for astrocyte differentiation following injury. Tensin-1, which has been implicated in neuronal recovery in pre-clinical TBI models, was down-regulated in blast-TBI p…
Heltemes 2012	Heltemes, K. J.; Holbrook, T. L.; Macgregor, A. J.; Galarneau, M. R.	2012	Blast-related mild traumatic brain injury is associated with a decline in self-rated health amongst US military personnel	Injury	Naval Health Research Center (NHRC)	San Diego	California	1129	41.8955	Iraq/Af	Yes	No TBI blast exposed	Army, Marines, Navy	Both	24.4	5.3	NR	18	56	473	100	0	0	NR	NR	NR	NR	NR	Retrospective cohort	NR	Yes	PTSD, physical, mental, and psychological complaints, overall declines in self-rated health	For all personnel, post-injury levels of self-rated health were statistically significantly worse than pre-injury health rating. At 6 months post-injury, service members with MTBI were 5 times more likely to report a major negative change in health as compared to members with other mild injuries. This association was independent of age, rank, branch of service, Injury Severity Score, mental healt…
Hetherington 2014	Hetherington, H. P.; Hamid, H.; Kulas, J.; Ling, G.; Bandak, F.; de Lanerolle, N. C.; Pan, J. W.	2014	MRSI of the medial temporal lobe at 7 T in explosive blast mild traumatic brain injury	Magn Reson Med	VA Connecticut Healthcare System-West Haven Campus	West Haven	Connecticut	45	55.5556	Iraq/Af/Civ	Yes	No TBI civilians	NR	NR	34	9	NR	NR	NR	24	96	1	4	NR	NR	NR	NR	NR	Case-control	NR	NR	hippocampal NAA/Ch, PTSD, depression, anxiety, substance abuse	In 20 controls and 25 veterans with mild traumatic brain injury due to blast exposure with memory impairment, hippocampal N-acetyl aspartate to choline (P < 0.001) and N-acetyl aspartate to creatine (P < 0.001) were decreased in comparison to control subjects. With the appropriate methods robust spectroscopic imaging of the hippocampus can be carried out at 7 T, MRSI at 7 T can detect hippocampal…
Hoffer 2009	Hoffer, M. E.; Donaldson, C.; Gottshall, K. R.; Balaban, C.; Balough, B. J.	2009	Blunt and blast head trauma: different entities	Int Tinnitus J	Naval Medical Center	San Diego	California	127	47.2441	Iraq	Yes	TBI non-blast	NR	NR	NR	NR	NR	NR	NR	NR	NR	NR	NR	NR	NR	NR	NR	NR	Prospective cohort	NR	NR	dizziness, vertigo, migraines	The vestibular-ocular reflex (VOR) group displayed a preponderance of patients with blunt mTBI, demonstrating normal to high-frequency phase lag on rotational chair testing, whereas patients experiencing mTBI from blast-related causes revealed a trend toward low-frequency phase lag on evaluation. The vestibular-spinal reflex (VSR) cohort showed that patients with posttraumatic migraine associated…
Huang 2012	Huang, M. X.; Nichols, S.; Robb, A.; Angeles, A.; Drake, A.; Holland, M.; Asmussen, S.; D'Andrea, J.; Chun, W.; Levy, M.; Cui, L.; Song, T.; Baker, D. G.; Hammer, P.; McLay, R.; Theilmann, R. J.; Coimbra, R.; Diwakar, M.; Boyd, C.; Neff, J.; Liu, T. T.; Webb-Murphy, J.; Farinpour, R.; Cheung, C.; Harrington, D. L.; Heister, D.; Lee, R. R.	2012	An automatic MEG low-frequency source imaging approach for detecting injuries in mild and moderate TBI patients with blast and non-blast causes	Neuroimage	DVBIC at Camp Pendleton, Naval Medical Center San Diego (NMCSD)	San Diego	California	99	23.2323	Iraq	Yes	No TBI, TBI non-blast (mild and moderate) civilians	NR	NR	26	5.3	NR	NR	NR	23	100	0	0	8.2	7.1	NR	1	36	Prospective cohort	9-12	Yes	brain abnormalities such as differences in grey matter, slow-wave generation, PCS	In summary, the present study examined the sensitivity of our new automated and operator-independent MEG low-frequency, slow-wave, source imaging method in mTBI, with blast and nonblast causes, and moderate TBI. The results show that this new MEG low-frequency source imaging method achieves a positive-finding rate of 87 percent for the mTBI group, blast-induced plus non-blast, and 100 percent for…
Huang 2017	Huang, M. X.; Harrington, D. L.; Robb Swan, A.; Angeles Quinto, A.; Nichols, S.; Drake, A.; Song, T.; Diwakar, M.; Huang, C. W.; Risbrough, V. B.; Dale, A.; Bartsch, H.; Matthews, S.; Huang, J. W.; Lee, R. R.; Baker, D. G.	2016	Resting-State Magnetoencephalography Reveals Different Patterns of Aberrant Functional Connectivity in Combat-Related Mild Traumatic Brain Injury	J Neurotrauma	VA San Diego Healthcare System, NHRC	San Diego	California	48	54.1667	Iraq/Af	Yes	No TBI	NR	NR	28.41	4.5	NR	NR	NR	26	100	0	0	16.68	19.7	NR	NR	NR	Prospective cohort	13-15	NR	functional connectivity (FC)	In conclusion, using two different types of rs-MEG FC measures, we found predominantly increased ROI-global FC in blast mTBI, primarily in beta, but also in gamma, and low-frequency bands. The abnormal increases in FC were mainly from prefrontal and medial temporal lobe areas. In contrast, decreases in FC of the right frontal pole were also observed in blast mTBI. Tests of group differences were …
Janak 2015	Janak, J. C.; Cooper, D. B.; Bowles, A. O.; Alamgir, A. H.; Cooper, S. P.; Gabriel, K. P.; Perez, A.; Orman, J. A.	2015	Completion of Multidisciplinary Treatment for Persistent Postconcussive Symptoms Is Associated With Reduced Symptom Burden	J. Head Trauma Rehabil.	BAMC	San Antonio	Texas	257	61.8677	Multiple	Yes	TBI non-blast	NR	Both	NR	NR	NR	NR	NR	NR	NR	NR	NR	NR	NR	88	0.03	174	Prospective cohort	NR	NR	PTSD, depression, sleep disturbances, headaches, dizziness, cognitive complaints	Global persistent postconcussive symptoms (PPCS) resolution (mean NSI: 35.0 pre vs 23.8 post; P < .0001; d = 0.72) and PTSD symptom resolution (mean PCL-M: 43.2 pre vs 37.7 post; P < .0001; d = 0.34) were statistically significant. Compared with those with only mTBI, patients with mTBI and PTSD reported greater global PPCS impairment both pretreatment (mean NSI: 48.7 vs 27.9; P < .0001) and postt…
Karch 2016	Karch, S. J.; Capo-Aponte, J. E.; McIlwain, D. S.; Lo, M.; Krishnamurti, S.; Staton, R. N.; Jorgensen-Wagers, K.	2016	Hearing Loss and Tinnitus in Military Personnel with Deployment-Related Mild Traumatic Brain Injury	The Army Medical Department Journal	LRMC	Landstuhl	Germany	456	66.4474	Iraq/Af	Yes	TBI non-blast	All	Both	27.8	7.6	NR	NR	NR	298	98.3498	6	1.9802	NR	NR	NR	NR	NR	Retrospective cohort	13-15	NR	PTSD, sleep disturbances, tinnitus, noise sensitivity	Among blast-exposed and nonblast patients, 67% and 58%, respectively, developed significant threshold shift (STS), (P=.06); 59% and 40%, respectively, developed tinnitus (P<.001). Incidence of STS was 24% higher in the blast-exposed than nonblast group. Infantry service was associated with STS; Marine Corps service, PTSD, and zolpidem use were associated with tinnitus. Unprotected noise exposure …
Kennedy 2010a	Kennedy, J. E.; Cullen, M. A.; Amador, R. R.; Huey, J. C.; Leal, F. O.	2010	Symptoms in military service members after blast mTBI with and without associated injuries	NeuroRehabilitation	BAMC, Wilford Hall Medical Center (WHMC)	San Antonio	Texas	274	100	Iraq	No		All	Both	26.8	6.3	NR	NR	NR	274	100	0	0	3.16	3.29	NR	NR	NR	Retrospective cohort	13-15	NR	PTSD, neurobehavioral symptoms, anxiety, physical, cognitive, affective, and sensory problems	Present results indicate that anxiety and other somatic symptoms are less pronounced after combat blast mTBI if an individual has suffered another related physical injury. Symptom reports of the two groups differed on both the PCL-C and NSI. In addition, equivalent differences were seen across all subscales of these measures.
Kennedy 2010b	Kennedy, J. E.; Leal, F. O.; Lewis, J. D.; Cullen, M. A.; Amador, R. R.	2010	Posttraumatic stress symptoms in OIF/OEF service members with blast-related and non-blast-related mild TBI	NeuroRehabilitation	San Antonio Military Medical Center (SAMMC)	San Antonio	Texas	724	80.9392	Iraq/Af	Yes	TBI non-blast	All	Both	27.4	6.9	NR	NR	NR	573	97.7816	13	2.21843	7.75	NR	NR	0.0666	64.8	Retrospective cohort	NR	Yes	re-experiencing (e.g., flashbacks, nightmares), PTSD, avoidance, hyperarousal	Re-experiencing symptoms such as flashbacks and nightmares were higher for the blast mTBI group than for the non-blast mTBI group. Symptoms on other PTSD clusters and total score did not significantly differ between groups. Equivalent proportions of the blast and non-blast groups endorsed severe PTSD symptoms, with total PCL-C scores greater than or equal to 50. Consistent with prior reports, hig…
Kennedy 2012	Kennedy, C. H.; Porter Evans, J.; Chee, S.; Moore, J. L.; Barth, J. T.; Stuessi, K. A.	2012	Return to combat duty after concussive blast injury	Arch Clin Neuropsychol	LNK	Camp	Afghanistan	377	90.7162	NR	Yes	TBI non-blast	All	Both	NR	NR	NR	NR	NR	NR	NR	NR	NR	3.2	3.3	NR	NR	NR	Retrospective cohort	NR	Yes	acute stress disorder, conversion, somatization, headaches	Of the remainder, and when comparing those who returned to duty (RTD)/recovered from concussion in the combat zone and those who did not, data indicate that those who did not RTD were older and were more likely to endorse symptoms of combat stress. Quicker recovery times were associated with less severe headaches and fewer acute symptoms at the time of injury as well as the absence of combat stre…
Kontos 2013	Kontos, A. P.; Kotwal, R. S.; Elbin, R. J.; Lutz, R. H.; Forsten, R. D.; Benson, P. J.; Guskiewicz, K. M.	2013	Residual effects of combat-related mild traumatic brain injury	J Neurotrauma	WAMC	Fort Bragg	North Carolina	22203	5.01284	Iraq/Af	Yes	No TBI, TBI non-blast (blunt only, mixed)	Army	NR	NR	NR	NR	NR	NR	NR	NR	NR	NR	NR	NR	NR	NR	NR	Prospective cohort	13-15	Yes	PTSD, neurocognitive performance deficits	A total of 28% (n = 410) of USASOC personnel with a history of diagnosed mTBI reported clinical levels of PTSD symptoms. Personnel with a history of diagnosed blunt (OR = 3.58), blast (OR = 4.23) or combination (OR = 5.73) mTBI were at significantly (p = 0.001) greater risk of reporting clinical levels of PTSD symptoms than those with no history of mTBI. A dose-response gradient for exposure to b…
Kontos 2015	Kontos, A. P.; Elbin, R. J.; Kotwal, R. S.; Lutz, R. H.; Kane, S.; Benson, P. J.; Forsten, R. D.; Collins, M. W.	2015	The effects of combat-related mild traumatic brain injury (mTBI): Does blast mTBI history matter?	J Trauma Acute Care Surg	WAMC	Fort Bragg	North Carolina	80	23.75	Iraq/Af	Yes	TBI non-blast	Army	NR	31.05	7.07	NR	NR	NR	19	100	0	0	NR	NR	NR	NR	NR	Prospective cohort	15	NR	PTSD, decreased neurocognitive performance	In conclusion, the present study demonstrated that neurocognitive deficits in verbal memory and processing speed and an increase in reported mTBI symptoms following mTBI in USASOC personnel are evident in the first week but resolve within 8 days to 20 days following injury. However, these increases were not observed for PTS symptoms, which remained stable and low from baseline through 8 days to 2…
Kontos 2017	Kontos, A. P.; Van Cott, A. C.; Roberts, J.; Pan, J. W.; Kelly, M. B.; McAllister-Deitrick, J.; Hetherington, H. P.	2017	Clinical and Magnetic Resonance Spectroscopic Imaging Findings in Veterans With Blast Mild Traumatic Brain Injury and Post-Traumatic Stress Disorder	Mil Med	Veterans Administration Pittsburgh Healthcare System	Pittsburgh	Pennsylvania	35	65.7143	NR	Yes	TBI and PTSD, PTSD only	NR	NR	35	9.66	NR	25	65	23	100	0	0	NR	NR	NR	NR	NR	Prospective cohort	NR	NR	PTSD, NAA and Ch differences in the hippocampus between mTBI and PTSD, and those with PTSD only, vestibular impairment, oculomotor impairments, neuromotor impairments, cognitive assessments	The N-acetyl aspartate (NAA) and choline (Ch) results for the left hippocampus were lower in the blast mTBI/PTSD group than the PTSD-only group. The blast mTBI/PTSD group also scored worse on the Wechsler Adult Intelligence Scale-IV (WAIS-IV)-vocabulary. Significant correlations between NAA/Ch and neuromotor outcomes—including vestibular impairment—were supported. A reduced ratio of NAA, Ch, part…
Lange 2012	Lange, R. T.; Pancholi, S.; Brickell, T. A.; Sakura, S.; Bhagwat, A.; Merritt, V.; French, L. M.	2012	Neuropsychological outcome from blast versus non-blast: mild traumatic brain injury in U.S. military service members	J Int Neuropsychol Soc	WRARMC	Bethesda	Maryland	56	62.5	Iraq/Af	Yes	TBI non-blast	Army, AF, Navy	NR	32.7	8.4	NR	NR	NR	35	100	0	0	4.4	4.1	NR	NR	NR	Prospective cohort	NR	Yes	neurocognitive measures, psychological distress, depression	In summary, the results from this study found only a weak association between deployment-related blast, non-blast mechanism of injury and symptom reporting on a personality inventory and neurocognitive test performance, Despite the weak association between blast, non-blast mechanism of injury, it is important to highlight that some differences in psychological distress were noted in this study. I…
Lemke 2013	Lemke, S.; Cockerham, G. C.; Glynn-Milley, C.; Cockerham, K. P.	2013	Visual quality of life in veterans with blast-induced traumatic brain injury	JAMA Ophthalmol	Polytrauma Rehabilitation Center (PRC)	Palo Alto	California	60	100	NR	No		NR	NR	27	NR	25	19	45	57	95	3	5	NR	NR	8.7	2	82	Prospective cohort	NR	NR	visual functioning, eye damage	Blast-exposed veterans reported significantly poorer visual quality compared with healthy samples and some patient samples with known eye disease. Scores tended to be worse for participants with identified visual performance deficits (poorer visual acuity or spatial contrast sensitivity, visual field depression or defects). Scores were not related to the extent of ocular injury or to blast exposu…
Levin 2010	Levin, H. S.; Wilde, E.; Troyanskaya, M.; Petersen, N. J.; Scheibel, R.; Newsome, M.; Radaideh, M.; Wu, T.; Yallampalli, R.; Chu, Z.; Li, X.	2010	Diffusion tensor imaging of mild to moderate blast-related traumatic brain injury and its sequelae	J. Neurotrauma	MEDVAMC	Houston	Texas	52	71.1538	Iraq/Af	Yes	No TBI	Army	NR	31.5	7.2	NR	NR	NR	NR	NR	NR	NR	29.05	11.44	NR	NR	NR	Prospective cohort	NR	NR	neurobehavioral symptoms, global stress, depression, PTSD, decreased episodic memory, perceived physical and mental functioning, verbal and nonverbal memory, decision making, fractional anisotropy	Postconcussion symptoms (Neurobehavioral Symptom Inventory), post-traumatic stress disorder (PTSD) symptoms (PTSD Checklist-Civilian), and global distress and depression (Brief Symptom Inventory) were worse in the TBI participants than the comparison group, but no group differences were found in perceived physical or mental functioning (SF-12). Verbal memory (Selective Reminding) was less efficie…
Lew 2007	Lew, H. L.; Jerger, J. F.; Guillory, S. B.; Henry, J. A.	2007	Auditory dysfunction in traumatic brain injury	J Rehabil Res Dev	PRC	Palo Alto	California	252	16.6667	Iraq/Af	Yes	TBI before and after OIF, TBI non-blast	NR	NR	NR	NR	NR	NR	NR	NR	NR	NR	NR	NR	NR	NR	NR	NR	Retrospective cohort	NR	NR	hearing loss, tinnitus, sensorineural loss	We found that admissions for TBI have increased 47% since the onset of OIF. In Group I (admitted before the onset of OIF), 28% of patients with TBI complained of hearing loss and 11% reported tinnitus. In Group II-NBR (admitted after the onset of OIF, n = 108), 44% complained of hearing loss and 18% reported tinnitus. In Group II-BR (n = 42), 62% complained of hearing loss and 38% reported tinnit…
Lew 2009	Lew, H. L.; Garvert, D. W.; Pogoda, T. K.; Hsu, P. T.; Devine, J. M.; White, D. K.; Myers, P. J.; Goodrich, G. L.	2009	Auditory and visual impairments in patients with blast-related traumatic brain injury: Effect of dual sensory impairment on Functional Independence Measure	J Rehabil Res Dev	PRC	Stanford	California	62	100	Iraq/Af	No		NR	NR	27.3	7	NR	19	47	58	93.5484	4	6.45161	7.95	NR	NR	NR	NR	Retrospective cohort	13-15	NR	auditory (hearing) impairment (HI), visual impairment (VI), sensory impairment	The present study demonstrates that HI and VI are both commonly associated with blast-related TBI, It also suggests that DSI may be detrimental to functional recovery in the rehabilitation process. We diagnosed HI only, VI only, and DSI in 19%, 34%, and 32% of patients, respectively. Only 15% of the patients had no sensory impairment in either auditory or visual modality. An analysis of variance …
Lew 2011	Lew, H. L.; Pogoda, T. K.; Baker, E.; Stolzmann, K. L.; Meterko, M.; Cifu, D. X.; Amara, J.; Hendricks, A. M.	2011	Prevalence of dual sensory impairment and its association with traumatic brain injury and blast exposure in OEF/OIF veterans	J Head Trauma Rehabil	VHA	Multiple	Multiple	21627	48.2314	Iraq/Af	Yes	No TBI	All	NR	NR	NR	NR	NR	NR	NR	NR	NR	NR	NR	NR	NR	NR	NR	Retrospective cohort	NR	NR	self-reported auditory, visual, sensory impairment	Self-reported auditory and visual impairment were prevalent among OEF/OIF Veterans receiving a VA comprehensive TBI evaluation. Self-reported sensory impairment rates were: 34.6% for dual sensory impairment (DSI), 31.3% for auditory impairment only, 9.9% for visual impairment only, and 24.2% for none/mild sensory impairment. Those with TBI and blast exposure had highest rate of DSI. Regression an…
Licona 2017	Licona, N. E.; Chung, J. S.; Poole, J. H.; Salerno, R. M.; Laurenson, N. M.; Harris, O. A.	2017	Prospective Tracking and Analysis of Traumatic Brain Injury in Veterans and Military Personnel	Arch Phys Med Rehabil	PRC	Palo Alto	California	211	39.8104	Iraq/Af	Yes	TBI non-blast	NR	NR	NR	NR	NR	NR	NR	NR	NR	NR	NR	NR	NR	NR	NR	NR	Prospective cohort	NR	NR	blast-related mTBI frequency in combat (82%)	Severe TBIs are more common in non-combat, mild TBIs are more common in combat locations
Lindquist 2017	Lindquist, L. K.; Love, H. C.; Elbogen, E. B.	2017	Traumatic Brain Injury in Iraq and Afghanistan Veterans: New Results From a National Random Sample Study	J Neuropsychiatry Clin Neurosci	Veterans Health Administration Employee Education System	Richmond	Virginia	1102	5.71688	Iraq/Af	Yes	TBI non-blast	All	Both	NR	NR	NR	NR	NR	NR	NR	NR	NR	NR	NR	NR	NR	NR	Cross-sectional	NR	Yes	PTSD, MDD, memory problems, balance problems	Of the 17.3 percent who met criteria for TBI during military service, about half reported multiple head injuries, comprising 7 percent of all veterans in the national sample. Multiple head injuries were related to higher rates of PTSD, depression, back pain, and suicidal ideation. Most common mechanisms of TBI included blast, 33.1 percent, object hitting head, 31.7 percent, and fall, 13.5 percent…
Lippa 2010	Lippa, S. M.; Pastorek, N. J.; Benge, J. F.; Thornton, G. M.	2010	Postconcussive symptoms after blast and nonblast-related mild traumatic brain injuries in Afghanistan and Iraq war veterans	J Int Neuropsychol Soc	Multiple VAMC	Multiple	Multiple	339	40.708	Iraq/Af	Yes	TBI non-blast	All	Both	30.14	7.77	NR	NR	NR	137	99.2754	1	0.724638	36.72	19.15	NR	NR	NR	Retrospective cohort	NR	Yes	PTSD, postconcussive (PC) symptoms, increased stress	The results indicate that injury mechanism, number of blast injuries, and distance from the blast are not clearly associated with the report of PC symptom in veterans with remote histories of mTBI. This study also supports the growing evidence that posttraumatic stress is strongly associated with the endorsement of PC symptom in combat veterans with a remote history of mTBI. Assessment and treatm…
Luethcke 2011	Luethcke, C. A.; Bryan, C. J.; Morrow, C. E.; Isler, W. C.	2011	Comparison of concussive symptoms, cognitive performance, and psychological symptoms between acute blast-versus nonblast-induced mild traumatic brain injury	J Int Neuropsychol Soc	Combat Support Hospital (CSH), Iraq	NR	Iraq	82	48.7805	Iraq/Af	Yes	TBI non-blast	Army, AF, Marine	Both	27.13	6.38	NR	NR	NR	39	97.5	1	2.5	0.05	0.03	NR	0	0.1	Retrospective cohort	NR	Yes	PTSD, impairment in cognitive reaction time, hearing, LOC	Results suggest that there are few differences in concussive symptoms, psychological symptoms, and neurocognitive performance between blast and nonblast mTBIs, although clinically significant impairment in cognitive reaction time for both blast and nonblast groups is observed. Reductions in ANAM accuracy were related to duration of loss of consciousness, not injury mechanism...blast mTBIs were mo…
MacDonald 2011	Mac Donald, C. L.; Johnson, A. M.; Cooper, D.; Nelson, E. C.; Werner, N. J.; Shimony, J. S.; Snyder, A. Z.; Raichle, M. E.; Witherow, J. R.; Fang, R.; Flaherty, S. F.; Brody, D. L.	2011	Detection of blast-related traumatic brain injury in U.S. military personnel	N Engl J Med	LRMC, Washington University	Multiple locations	Multiple	84	75	Iraq/Af	Yes	No TBI blast exposed	All	Both	25	NR	NR	19	58	63	100	0	0	NR	NR	0.466667	0.03	3	Retrospective cohort	NR	Yes	axonal injury, abnormalities in the middle cerebellar peduncles	Abnormalities revealed on DTI were consistent with traumatic axonal injury in many of the subjects with traumatic brain injury. None had detectible intracranial injury on computed tomography. As compared with DTI scans in controls, the scans in the subjects with traumatic brain injury showed marked abnormalities in the middle cerebellar peduncles (P<0.001), in cingulum bundles (P = 0.002), and in…
MacDonald 2013	Mac Donald, C.; Johnson, A.; Cooper, D.; Malone, T.; Sorrell, J.; Shimony, J.; Parsons, M.; Snyder, A.; Raichle, M.; Fang, R.; Flaherty, S.; Russell, M.; Brody, D. L.	2013	Cerebellar white matter abnormalities following primary blast injury in US military personnel	PLoS One	Rehabilitation and Reintegration Division of the US Army, Washington University	Multiple	Multiple	22	18.1818	Iraq/Af	Yes	No TBI	All	Both	NR	NR	30	23	36	3	75	1	25	NR	NR	NR	24	48	Retrospective cohort	NR	No	damage to cerebellum	In US military personnel with isolated, primary blast-related ‘mild’ traumatic brain injury and no other known insult, we found diffusion tensor MRI abnormalities consistent with cerebellar white matter injury in 3 of 4 subjects. No abnormalities in other brain regions were detected. These findings add to the evidence supporting the hypothesis that primary blast exposure contributes to brain inju…
MacDonald 2014a	Mac Donald, C. L.; Johnson, A. M.; Wierzechowski, L.; Kassner, E.; Stewart, T.; Nelson, E. C.; Werner, N. J.; Zonies, D.; Oh, J.; Fang, R.; Brody, D. L.	2014	Prospectively assessed clinical outcomes in concussive blast vs nonblast traumatic brain injury among evacuated US military personnel	JAMA Neurol	LRMC, Washington University	Multiple	Multiple	255	20.7843	Iraq/Af	Yes	TBI non-blast, no TBI blast exposed, no TBI blast unexposed	All	Both	NR	NR	26	19	47	51	96.2264	2	3.77358	0.38	0.32	NR	NR	NR	Prospective cohort	NR	Yes	overall disability, headache, neuropsychological issues, combat exposure, alcohol use, PTSD, and depression	Global outcomes, headache severity, neuropsychological performance, and surprisingly even PTSD severity and depression were indistinguishable between the two TBI groups, independent of mechanism of injury. Both TBI groups had higher rates of moderate to severe overall disability than the respective control groups: 41/53 (77%) of blast plus impact TBI and 23/29 (79%) of nonblast TBI vs. 16/27 (59%…
MacDonald 2014b	MacDonald, C. L.; Johnson, A. M.; Nelson, E. C.; Werner, N. J.; Fang, R.; Flaherty, S. F.; Brody, D. L.	2014	Functional status after blast-plus-impact complex concussive traumatic brain injury in evacuated United States military personnel	J Neurotrauma	LRMC, Washington University	Multiple	Multiple	84	75	Iraq/Af	Yes	No TBI	All	Both	NR	NR	25	19	58	63	100	0	0	NR	NR	0.47	0.033	3	Prospective cohort	NR	Yes	PTSD, depression, cognitive function	Cognitive function assessed with a neuropsychological test battery was not different between blast-plus TBI subjects and controls; performance of both groups was generally in the normal range. No subject was found to have focal neurological deficits. However, 29/47 (57%) of blast-plus subjects with TBI met all criteria for post-traumatic stress disorder (PTSD) versus 5/18 (28%) of controls ( p = …
MacDonald 2015	Mac Donald, C. L.; Adam, O. R.; Johnson, A. M.; Nelson, E. C.; Werner, N. J.; Rivet, D. J.; Brody, D. L.	2015	Acute post-traumatic stress symptoms and age predict outcome in military blast concussion	Brain	KAF, LNK, Washington University	Multiple	Multiple	72	52.7778	Iraq/Af	Yes	No TBI	All	Both	NR	NR	26	20	41	36	94.7368	2	5.26316	NR	NR	6.5	0	12	Prospective cohort	15	NR	PTSD, depression, headaches, decreased cognitive performance	In conclusion, this study found that US military personnel with concussive blast-related TBI mild enough to remain in theatre still fared quite poorly on clinical outcome measures acquired 6–12 months following injury, It was surprising that these concussive injuries, perceived by many as trivial, seemed to result in significantly worse global outcomes and psychological health symptoms, Most nota…
MacDonald 2017	Mac Donald, C. L.; Barber, J.; Andre, J.; Evans, N.; Panks, C.; Sun, S.; Zalewski, K.; Elizabeth Sanders, R.; Temkin, N.	2017	5-Year imaging sequelae of concussive blast injury and relation to early clinical outcome	Neuroimage (Amst)	KAF, LNK, LRMC, Washington University	Multiple	Multiple	86	53.4884	Iraq/Af	Yes	No TBI	All	Both	31	7	NR	NR	NR	45	97.8261	1	2.17391	NR	NR	NR	NR	NR	Prospective cohort	NR	Yes	chronic brain injury, fractional anisotropy	While cross-sectional analysis of regions of white matter on DTI images did not reveal significant differences across groups after statistical correction, an approach flexible to the heterogeneity of brain injury at the single-subject level identified 74% of the concussive blast TBI cohort to have reductions in fractional anisotropy indicative of chronic brain injury. Logistic regression leveragi…
Macera 2012	Macera, C. A.; Aralis, H. J.; Macgregor, A. J.; Rauh, M. J.; Galarneau, M. R.	2012	Postdeployment symptom changes and traumatic brain injury and/or posttraumatic stress disorder in men	J Rehabil Res Dev	Warfighter Performance Department and Medical Modeling, Simulation and Mission Support Department at the Naval Health Research Center	San Diego	California	12046	9.27279	Iraq/Af/Kuwait	Yes	No TBI or PTSD, PTSD only, TBI and PTSD	Marines, Navy	Both	25.8	6.25	NR	NR	NR	1117	100	0	0	NR	NR	NR	NR	NR	Retrospective cohort	NR	Yes	PTSD, neurobehavioral symptoms	After symptom evaluation of a large sample of deployed U.S, Navy sailors and Marines with combat exposure, this study supports what others have found, specifically that subjects with PTSD, blast-related TBI, both may experience the development or worsening of symptoms during the months following return from deployment. This study suggests that those who screened positive for both PTSD and TBI rep…
MacGregor 2011a	MacGregor, A. J.; Dougherty, A. L.; Galarneau, M. R.	2011	Injury-specific correlates of combat-related traumatic brain injury in Operation Iraqi Freedom	J Head Trauma Rehabil	NHRC	San Diego	California	2074	87.8496	Iraq/Af	Yes	TBI non-blast	Marines, Navy	Both	NR	NR	NR	NR	NR	NR	NR	NR	NR	NR	NR	NR	NR	NR	Retrospective cohort	NR	Yes	severity and mechanism of TBI, HNF and non-HNF injuries	In conclusion, the present study characterized service members with mild, moderate, and severe TBIs and was consistent with previous literature in finding that a large majority of combat-related TBIs are mild in severity and are caused by blast-related mechanisms. The identification of a significant number of concomitant other head, neck, and face (HNF) and non-HNF injuries among those with TBI m…
MacGregor 2011b	MacGregor, A. J.; Dougherty, A. L.; Morrison, R. H.; Quinn, K. H.; Galarneau, M. R.	2011	Repeated concussion among U.S. military personnel during Operation Iraqi Freedom	J Rehabil Res Dev	NHRC	San Diego	California	113	94.6903	Iraq/Af	Yes	TBI non-blast, multiple TBIs	Marines, Navy, Army	Both	NR	NR	NR	NR	NR	NR	NR	NR	NR	NR	NR	NR	NR	NR	Retrospective cohort	NR	Yes	time between repeated TBI events and severity of TBI, utilization of mental health and neurology services	A key finding was the high proportion of repeated concussions that occurred within a short period of time, as high as 20 percent within 2 weeks and 87 percent within 3 months of the first event, healthcare utilization was not statistically associated with severity of the initial concussive event. A statistically positive association was found, however, between increased severity of the second eve…
Magone 2014	Magone, M. T.; Kwon, E.; Shin, S. Y.	2014	Chronic visual dysfunction after blast-induced mild traumatic brain injury	J Rehabil Res Dev	Department of VAMC	Washington	District of Columbia	31	100	Iraq/Af	Yes	TBI with visual symptoms, no visual symptoms	NR	NR	30.5	8.3	NR	NR	NR	29	93.5484	2	6.45161	50.5	19.8	NR	NR	NR	Retrospective cohort	NR	Yes	higher rates of visual complaints	In summary, chronic visual dysfunction and symptoms are frequently present in veterans even years after blast-related mTBI despite excellent distance visual acuity. Symptoms appear to improve 5 to 6 year after injury and are more frequent if more than one episode of TBI was present or if the patient was dismounted at the time of injury. Assessment of symptoms and binocular vision testing in this …
Maguen 2012	Maguen, S.; Madden, E.; Lau, K. M.; Seal, K.	2012	The impact of head injury mechanism on mental health symptoms in veterans: do number and type of exposures matter?	J Trauma Stress	VA Medical Center	San Francisco	California	1082	36.0444	Iraq/Af	Yes	No TBI, TBI non-blast, multiple blasts	All, Coast Guard	NR	NR	NR	NR	NR	NR	NR	NR	NR	NR	NR	NR	NR	12	NR	Retrospective cohort	NR	Yes	PTSD, depression, alcohol misuse	Overall, we found that compared to none or one, having sustained two or more head injury mechanisms, particularly those that include blast exposure, is associated with increased odds of screening positive for PTSD, depression, and alcohol misuse. Nearly one third of all veterans reported multiple types of head injuries (median = 1 among those with any head injury, range = 1–6 types of head injury…
Matthews 2011	Matthews, S. C.; Strigo, I. A.; Simmons, A. N.; O'Connell, R. M.; Reinhardt, L. E.; Moseley, S. A.	2011	A multimodal imaging study in U.S. veterans of Operations Iraqi and Enduring Freedom with and without major depression after blast-related concussion	Neuroimage	Veterans Affairs San Diego Healthcare System (VASDHS)	San Diego	California	22	100	Iraq/Af	Yes	TBI without depressive disorder	NR	NR	MDD 26.8 non-MDD 30.3	NR	NR	MDD group 22 non-MDD group 22	MDD group 45 non-MDD group 47	22	100	0	0	NR	NR	NR	NR	NR	Cross-sectional	NR	NR	PTSD, structural and functional neural correlates of MDD, somatic symptoms	Co-morbid PTSD was equally prevalent in both groups. MDD relative to non-MDD individuals showed greater activity during fear matching trials in the amygdala and other emotion processing structures, lower activity during fear matching trials in emotional control structures such as the dorsolateral prefrontal cortex and lower fractional anisotropy (FA) in several white matter tracts including the s…
Mendez 2013a	Mendez, M. F.; Owens, E. M.; Berenji, G. R.; Peppers, D. C.; Liang, L. J.; Licht, E. A.	2013	Mild traumatic brain injury from primary blast vs. blunt forces: Post-concussion consequences and functional neuroimaging	Neurorehabilitation	VAGLAHS	Los Angelos	California	24	50	Iraq/Af	Yes	TBI non-blast	NR	NR	30.5	7.97	NR	NR	NR	12	100	0	0	51.67	20.33	NR	22	78	Prospective cohort	< 13	No	No attentional control deficits	Both groups had significantly lower scores than published norms on the Rivermead Post-Concussion Questionnaire (RPQ) and the SF36-V Health Survey. Compared to the Blunt Group, the Blast Group had poorer scores on the Paced Auditory Serial Addition Test (PASAT) and greater PET hypometabolism in the right superior parietal region. Only the Blast Group had significant correlations of their RPQ, SF36…
Mendez 2013b	Mendez, M. F.; Owens, E. M.; Jimenez, E. E.; Peppers, D.; Licht, E. A.	2013	Changes in personality after mild traumatic brain injury from primary blast vs. blunt forces	Brain Inj	VAGLAHS	Los Angelos	California	24	50	Iraq/Af	Yes	TBI non-blast	NR	NR	30.5	7.97	NR	NR	NR	12	100	0	0	51.67	20.33	NR	22	78	Retrospective cohort	13-15	No	depression increased anger and frustration	Compared to the Blunt Group, the Blast Group had more psychopathy on the IM-P, with anger, frustration, toughness and boundary violations and tended to more neuroticism on the BFI. When pre-TBI and post-TBI assessments were compared on the IAS and FrSBe, only the patients with blast force mTBI had become more cold-hearted, aloof–introverted and apathetic. In conclusion, these findings indicate pe…
Miller 2016	Miller, D. R.; HaYes, J. P.; Lafleche, G.; Salat, D. H.; Verfaellie, M.	2016	White matter abnormalities are associated with chronic postconcussion symptoms in blast-related mild traumatic brain injury	Hum Brain Mapp	VA Boston Polytrauma Network, Community Outreach	Boston	Massachusetts	90	58.8889	Iraq/Af	Yes	No TBI, TBI no loss of consciousness	NR	NR	28.5	5.65	NR	NR	NR	52	98.1132	1	1.88679	mTBI-LOC 44.7 mTBI+LOC 58.2	mTBI-LOC ± 27.9 mTBI+LOC ± 24.4	NR	NR	NR	Prospective cohort	NR	No	white matter abnormalities, PCS, LOC, headaches, nausea, dizziness, and fatigue	In summary, we report spatially heterogeneous white matter abnormalities in individuals with a history of blast related mTBI, particularly when accompanied by LOC. While multiple factors contribute to chronic PCS, the current findings provide evidence for a direct association between white matter abnormalities and reports of physical symptoms such as headaches, nausea, dizziness, and fatigue. PTS…
Morey 2013	Morey, R. A.; Haswell, C. C.; Selgrade, E. S.; Massoglia, D.; Liu, C.; Weiner, J.; Marx, C. E.; Mirecc Work Group; Cernak, I.; McCarthy, G.	2013	Effects of chronic mild traumatic brain injury on white matter integrity in Iraq and Afghanistan war veterans	Hum Brain Mapp	VA Medical Center, Duke University	Durham	North Carolina	100	11	Iraq/Af	Yes	TBI non-blast and no TBI	NR	NR	NR	NR	NR	NR	NR	NR	NR	NR	NR	NR	NR	NR	NR	NR	Prospective cohort	NR	NR	PTSD, depression, white matter abnormalities	Loss of white matter integrity in primary fibers (P < 0.05; corrected) was associated with chronic mild TBI in a widely distributed pattern of major fiber bundles and smaller peripheral tracts including the corpus callosum (genu, body, and splenium), forceps minor, forceps major, superior and posterior corona radiata, internal capsule, superior longitudinal fasciculus, and others. Distributed los…
Nathan 2016	Nathan, D. E.; Bellgowan, J. F.; Oakes, T. R.; French, L. M.; Nadar, S. R.; Sham, E. B.; Liu, W.; Riedy, G.	2016	Assessing Quantitative Changes in Intrinsic Thalamic Networks in Blast and Nonblast Mild Traumatic Brain Injury: Implications for Mechanisms of Injury	Brain Connect	WRNMMC	Bethesda	Maryland	287	64.8084	NR	Yes	TBI non-blast, no TBI	NR	NR	32.4	7.3	NR	NR	NR	183	98.3871	3	1.6129	36.9	33.1	NR	NR	NR	Prospective cohort	NR	Yes	PTSD, differences in the mechanisms of injury related to mTBI as reflected in the architecture of the thalamic networks	Results show that the blast mTBI group had significant hyper-connectivity as compared to the controls and non-blast mTBI group. However, after controlling for post traumatic stress symptoms (PTS), the blast mTBI group was not different from the controls, but the non-blast mTBI group showed significant hypo-connectivity. The results suggest that there are differences in the mechanisms of injury re…
Neipert 2014	Neipert, L.; Pastorek, N. J.; Troyanskaya, M.; Scheibel, R. S.; Petersen, N. J.; Levin, H. S.	2014	Effect of clinical characteristics on cognitive performance in service members and veterans with histories of blast-related mild traumatic brain injury	Brain Inj	MEDVAMC	Houston	Texas	40	50	Iraq/Af	Yes	No TBI blast unexposed	NR	NR	31	5.3	NR	NR	NR	NR	NR	NR	NR	NR	NR	NR	NR	NR	Case-control	NR	No	PTSD, pain, sleep disturbances	There was no evidence of an effect of mTBI history on cognitive performance in this sample...analyses revealed a significant effect of post-traumatic stress symptom severity on accuracy scores, with increasing symptom severity being associated with decreased accuracy, for sustained visual attention (ANAM code-substitution), F(1, 37)=8.56, p<0.05, partial n2=0.20, and visual working memory (ANAM m…
Newsome 2015	Newsome, M. R.; Durgerian, S.; Mourany, L.; Scheibel, R. S.; Lowe, M. J.; Beall, E. B.; Koenig, K. A.; Parsons, M.; Troyanskaya, M.; Reece, C.; Wilde, E.; Fischer, B. L.; Jones, S. E.; Agarwal, R.; Levin, H. S.; Rao, S. M.	2015	Disruption of caudate working memory activation in chronic blast-related traumatic brain injury	Neuroimage (Amst)	Cleveland Clinic, Baylor College of Medicine, Cleveland Clinic, Baylor College of Medicine, Louis Stokes VAMC, (LSCVAMC), Michael E. DeBakey VAMC (MEDVAMC)	Multiple	Multiple	100	25	Iraq/Af	Yes	No TBI	NR	NR	29.8	6.01	NR	NR	NR	21	84	4	16	50.1	17.98	NR	12	72	Case-control	NR	Yes	PTSD, group differences in episodic memory, inhibition, and general processing speed	In both blunt-force and blast TBI groups, activation was altered throughout the brain in frontal, bitofrontal, inferior frontal gyri, insula, posterior, angular gyrus, cerebellum, and subcortical, caudate, putamen, pallidum, regions. However, only blast TBI disrupted a monotonic relation between the number of items to be remembered in the Sternberg Item Recognition Task and activation in the caud…
Norris 2014	Norris, J. N.; Sams, R.; Lundblad, P.; Frantz, E.; Harris, E.	2014	Blast-related mild traumatic brain injury in the acute phase: acute stress reactions partially mediate the relationship between loss of consciousness and symptoms	Brain Inj	The Concussion Restoration Care Center (CRCC), Camp Leatherneck in Afghanistan	Afghanistan	Afghanistan	210	100	Iraq/Af	Yes	TBI with and without loss of consciousness	NR	Both	No LOC 24.8 LOC 23.6	No LOC ± 4.3 LOC 23.6 ± 4.3	NR	NR	NR	NR	NR	NR	NR	NR	NR	NR	0	0.1	Retrospective cohort	NR	No	PTSD, cognitive performance	ASRs were significantly more likely in patients reporting LOC versus patients reporting no LOC. At the first post-injury visit, LOC was associated with difficulty sleeping, hearing loss, memory problems and reporting more symptoms. A follow-up analysis explored if symptomatic differences were influenced by ASR. Adjusting for ASR, the statistical relationships between LOC and symptoms were weaker …
Norris 2015	Norris, J. N.; Smith, S.; Harris, E.; Labrie, D. W.; Ahlers, S. T.	2015	Characterization of acute stress reaction following an IED blast-related mild traumatic brain injury	Brain Inj	CRCC, LNK	Multiple	Multiple	239	100	Iraq/Af	No		Marine Corps, Army	Both	ASR 22.9 No ASR 24.6	ASR ±3.1 No ASR ±4.4	NR	NR	NR	239	100	0	0	NR	NR	NR	0	0.13333	Retrospective cohort	NR	Yes	pain scale, association between mTBI and acute stress reaction	12.5% of patients met ASR criteria. Patients with ASR were significantly younger and junior in rank (p<0.05). Patients with ASR were more likely to experience the IED-blast while dismounted, report a loss of consciousness (LOC) and higher pain levels (p<0.05). Adjusting for age and rank, multivariate logistic regression showed an association between mTBI history and ASR (AOR=1.405; 95% CI=1.105–1…
Oleksiak 2012	Oleksiak, M.; Smith, B. M.; St. Andre, J. R.; Caughlan, C. M.; Steiner, M.	2012	Audiological issues and hearing loss among Veterans with mild traumatic brain injury	J. Rehabil. Res. Dev.	Edward Hines Jr VA Hospital	Hines	Illinois	240	64.1667	Iraq/Af	Yes	TBI non-blast	NR	NR	NR	NR	NR	NR	NR	NR	NR	NR	NR	NR	NR	NR	NR	NR	Retrospective cohort	NR	Yes	audiology impairments	We found the vast majority (87%) of Veterans reported some level of hearing disturbance and those involved in blast injuries reported a higher incidence of hearing disturbance than those with other injury etiologies. Audiology referrals were given to 75 Veterans and 37 attended. At this visit, Veterans reported tinnitus (75.7%) and hearing loss (59.8%). Nearly half (48.6%) of Veterans were diagno…
O'Neil 2017	O'Neil, M. E.; Callahan, M.; Carlson, K. F.; Roost, M.; Laman-Maharg, B.; Twamley, E. W.; Iverson, G. L.; Storzbach, D.	2017	Postconcussion symptoms reported by Operation Enduring Freedom/Operation Iraqi Freedom veterans with and without blast exposure, mild traumatic brain injury, and posttraumatic stress disorder	J Clin Exp Neuropsychol	VAPORHCS	Portland	Oregon	90	52.2222	Iraq/Af	Yes	No TBI blast exposed, no TBI blast unexposed	NR	NR	NR	NR	NR	NR	NR	NR	NR	NR	NR	45.8	NR	NR	7	120	Prospective Cohort	NR	Yes	Cognitive, anger, and somatic subscales	British Columbia Postconcussion Symptom Inventory (BC-PSI) factors were interpreted as cognitive, vestibular, affective, anger, and somatic. Items and factor scores were highest for Veterans with blast exposure plus mTBI, and lowest for controls. Vestibular, affective, and somatic factors were significantly higher for Veterans with blast exposure plus mTBI than for controls, but not significantly…
Petrie 2014	Petrie, E. C.; Cross, D. J.; Yarnykh, V. L.; Richards, T.; Martin, N. M.; Pagulayan, K.; Hoff, D.; Hart, K.; Mayer, C.; Tarabochia, M.; Raskind, M. A.; Minoshima, S.; Peskind, E. R.	2014	Neuroimaging, behavioral, and psychological sequelae of repetitive combined blast/impact mild traumatic brain injury in Iraq and Afghanistan war veterans	J Neurotrauma	Veterans Affairs Puget Sound Health Care System	Seattle	Washington	52	65.3846	Iraq/Af	Yes	No TBI	NR	NR	31.6	9.2	NR	23	60	34	100	0	0	45.6	18	NR	14.4	85.2	Prospective cohort	NR	NR	PCS, PTSD, combat exposure, depression, sleep disturbance, and alcohol use	Veterans with versus without blast/impact-mTBIs exhibited reduced FA in the corpus callosum; reduced MPF values in subgyral, longitudinal, and cortical/subcortical WM tracts and gray matter (GM)/WM border regions (with a possible threshold effect beginning at 20 blast-mTBIs); reduced CMRglu in parietal, somatosensory, and visual cortices; and higher scores on measures of PCS, PTSD, combat exposur…
Pogoda 2012	Pogoda, T. K.; Hendricks, A. M.; Iverson, K. M.; Stolzmann, K. L.; Krengel, M. H.; Baker, E.; Meterko, M.; Lew, H. L.	2012	Multisensory impairment reported by veterans with and without mild traumatic brain injury history	J Rehabil Res Dev	Multiple VAMC	Multiple	Multiple	13746	80.4961	Iraq/Af	Yes	No TBI, TBI non-blast	All, Coast Guard	Both	NR	NR	NR	NR	NR	NR	NR	NR	NR	NR	NR	NR	NR	NR	Retrospective cohort	NR	Yes	multisensory impairment, PTSD and depression	The percentage of MSI across the sample was 13.9%, but was 17.4% in a subsample with mTBI history that experienced both nonblast and blast injuries. The factors that were significantly predictive of reporting MSI were older age, being female, lower rank, and etiology of injury. Deployment-related mTBI history, posttraumatic stress disorder, and depression were also significantly predictive of rep…
Reid 2014	Reid, M. W.; Miller, K. J.; Lange, R. T.; Cooper, D. B.; Tate, D. F.; Bailie, J.; Brickell, T. A.; French, L. M.; Asmussen, S.; Kennedy, J. E.	2014	A multisite study of the relationships between blast exposures and symptom reporting in a post-deployment active duty military population with mild traumatic brain injury	J Neurotrauma	Multiple Military Medical Centers	Multiple	Multiple	573	88.1326	Iraq/Af	Yes	TBI non-blast	All	Both	1 blast 25.5 2 blast 27.4 3 blast 26.9 4-10 blast 26.5	1 blast ± 5.8 2 blast ± 7.4 3 blast ± 7.1 4-10 blast ± 5.7	NR	NR	NR	505	100	0	0	1 blast 8.55 2 blast 7.33 3 blast 6.9 4-10 blast 6.03	1 blast ± 6.87 2 blast ± 6.43 3 blast ± 5.5 4-10 blast ± 5.2	NR	NR	NR	Retrospective cohort	NR	Yes	comorbid PTSD and neurobehavioral symptomatology	Results show groups significantly differed on total NSI scores ( p < 0.001), where symptom endorsement increased as number of reported blast exposures increased. Total NSI scores were significantly higher for the 3– and 4–10 blast groups compared with the 1- and 2-blast groups with effect sizes ranging from small to moderate (d = 0.31 to 0.63). After controlling for PTSD symptoms using the PCL-C …
Riedy 2016	Riedy, G.; Senseney, J. S.; Liu, W.; Ollinger, J.; Sham, E.; Krapiva, P.; Patel, J. B.; Smith, A.; Yeh, P. H.; Graner, J.; Nathan, D.; Caban, J.; French, L. M.; Harper, J.; Eskay, V.; Morissette, J.; Oakes, T. R.	2016	Findings from Structural MR Imaging in Military Traumatic Brain Injury	Radiology	Walter Reed National Military Medical Center	Bethesda	Maryland	834	82.494	Iraq/Af	Yes	No TBI	NR	NR	NR	NR	NR	NR	NR	NR	NR	NR	NR	46	49.6	29.6	NR	NR	Prospective cohort	NR	No	presence of white matter T2-weighted hyperintense areas, Cerebral microhemorrhages and Pituitary abnormalities	The presence of white matter T2-weighted hyperintense areas was the most common pathologic finding, observed in 51.8% (432 of 834; OR, 1.75) of TBI participants. Cerebral microhemorrhages were observed in a small percentage of participants (7.2% [60 of 834]; OR, 6.64) and showed increased incidence with TBI severity (P, .001, moderate and severe vs mild). T2-weighted hyperintense areas and microh…
Robinson 2015	Robinson, M. E.; Lindemer, E. R.; Fonda, J. R.; Milberg, W. P.; McGlinchey, R. E.; Salat, D. H.	2015	Close-range blast exposure is associated with altered functional connectivity in Veterans independent of concussion symptoms at time of exposure	Hum Brain Mapp	Translational Research Center for TBI and Stress Disorders (TRACTS)	Boston	Massachusetts	134	14.9254	Iraq/Af	Yes	No TBI, TBI non-blast, with and without PTSD	NR	NR	NR	NR	NR	NR	NR	NR	NR	NR	NR	31.9	26.2	NR	NR	NR	Prospective cohort	NR	No	decreased connectivity of bilateral primary somatosensory and motor cortices, sleep quality, chronic pain, PTSD	In summary, blast exposure at close range, less than 10 m, is associated with altered DMN functional connectivity, whereas mild TBI and blasts at greater distance are not. This is true for close-range blast exposures even when they did not result in concussion symptoms at the time. This is especially important to consider given the high incidence rate of head injuries and blast exposures in this …
Ruff 2008	Ruff, R. L.; Ruff, S. S.; Wang, X. F.	2008	Headaches among Operation Iraqi Freedom/Operation Enduring Freedom veterans with mild traumatic brain injury associated with exposures to explosions	J Rehabil Res Dev	Louis Stokes Cleveland Department of Veterans Affairs Medical Center (LSCVAMC)	Cleveland	Ohio	126	100	Iraq/Af	Yes	Evidence of residual neurocognitive deficits	NR	NR	NR	NR	NR	NR	NR	NR	NR	NR	NR	NR	NR	NR	NR	NR	Prospective cohort	NR	Yes	headache, features of migraine, more severe pain, more frequent headaches, PTSD, and impaired sleep	We found that OIF, OEF veterans with histories of mild TBI associated with exposure to an explosion in combat could be distinguished based on whether they had residual neurocognitive deficits after the last episode of mild TBI. The blasts were usually caused by improvised explosive devices. Among 126 veterans with histories of mild blast TBI, 80 had residual neurocognitive deficits. Most of the g…
Ruff 2009	Ruff, R. L.; Ruff, S. S.; Wang, X. F.	2009	Improving sleep: initial headache treatment in OIF/OEF veterans with blast-induced mild traumatic brain injury	J Rehabil Res Dev	LSCVAMC	Cleveland	Ohio	74	100	Iraq/Af	No		NR	NR	29.4	2.9	NR	20	62	69	93.2432	5	6.75676	31	1.24	NR	NR	NR	Prospective cohort	NR	Yes	sleep disturbance, headaches and variables of sleep disturbance	We found that prazosin combined with sleep hygiene counseling was an effective initial treatment for a group of OIF, OEF veterans with headaches associated with histories of mild TBI from exposure to an explosion in combat. Prazosin was well tolerated. In association with prazosin treatment, veterans had reduced headache intensity and frequency, reduced daytime sleepiness, and improved performanc…
Ryu 2014	Ryu, J.; Horkayne-Szakaly, I.; Xu, L.; Pletnikova, O.; Leri, F.; Eberhart, C.; Troncoso, J. C.; Koliatsos, V. E.	2014	The problem of axonal injury in the brains of veterans with histories of blast exposure	Acta Neuropathol Commun	Armed Forces Institute of Pathology (AFIP), Johns Hopkins Brain Resource Center (BRC)	Multiple	Multiple	29	20.6897	Iraq/Af	Yes	No TBI, TBI non-blast	NR	NR	26.5	5.85	NR	19	38	6	100	0	0	NR	NR	NR	NR	NR	Retrospective cohort	NR	No	amyloid precursor protein, axonal brain abnormalities	Brains of subjects with history of blast exposure show a honeycomb pattern of APP plus axonopathy, detected here in the medial dorsal frontal white matter, Most of these subjects had died of opiate overdose. Axonal abnormalities in blast subjects are affiliated with reactive microgliosis, a pattern that distinguishes them from control cases of subjects who died of opiate overdose but had no blast…
Saxe 2015	Saxe, J. L.; Perdue, C. L.	2015	Associations between operationally estimated blast exposures and postdeployment diagnoses of postconcussion syndrome and posttraumatic stress disorder	US Army Med Dep J	BAMC	San Antonio	Texas	418	18.1818	Iraq	Yes	No TBI or PTSD, PTSD only	Army	Both	NR	NR	NR	NR	NR	NR	NR	NR	NR	NR	NR	NR	0	12.2	Retrospective cohort	NR	No	vehicles with heavy blast damage at high risk for PTSD and PCS	Those in vehicles sustaining heavy blast damage are at increase risk of being diagnosed with PTSD with a rate ratio of 2.79 (95% CI, 1.27-6.13) and PTSD in conjunction with PCS with a rate ratio of 4.10 (95% CI, 1.63-10.28)...Soldiers aged 30-34 are more likely to be diagnosed with both PCS and PTSD...Our study provides evidence that blast exposure and particularly being targeted in a blast are p…
Scheibel 2012	Scheibel, R. S.; Newsome, M. R.; Troyanskaya, M.; Lin, X.; Steinberg, J. L.; Radaideh, M.; Levin, H. S.	2012	Altered brain activation in military personnel with one or more traumatic brain injuries following blast	J Int Neuropsychol Soc	Michael E. DeBakey VAMC	Houston	Texas	30	50	Iraq/Af	Yes	No TBI blast unexposed	NR	NR	28.73	5.97	26	NR	NR	15	100	0	0	NR	NR	NR	NR	NR	Prospective cohort	NR	No	increased task-related activation following mild, blast related TBI and additional changes associated with emotional symptoms PTSD and depression	Relative to the control group, TBI subjects had slightly slower responses during fMRI and increased somatic complaints and symptoms of post-traumatic stress disorder (PTSD) and depression. A between-group analysis indicated greater activation during stimulus-response incompatibility in TBI subjects within the anterior cingulate gyrus, medial frontal cortex, and posterior cerebral areas involved i…
Storzbach 2015	Storzbach, D.; O'Neil, M. E.	2015	Comparing the Neuropsychological Test Performance of Operation Enduring Freedom/Operation Iraqi Freedom (OEF/OIF) Veterans with and without Blast Exposure, Mild Traumatic Brain Injury, and Posttraumatic Stress Symptoms	NR	PVAMC	Portland	Oregon	132	37.1212	Iraq/Af	Yes	No TBI blast exposed, no TBI blast unexposed, civilians	All	Both	31.53	7.69	NR	23	49	48	97.9592	1	2.04082	NR	NR	NR	NR	NR	Prospective cohort	NR	No	Neuropsychological test function, PTSD, measures of learning and memory, spatial abilities, and executive function	Comparison of neuropsychological test performance across all four participant groups showed a complex pattern of mixed significant and mostly nonsignificant results, with omnibus tests significant for measures of attention, spatial abilities, and executive function. The most consistent pattern was the absence of significant differences between blast-exposed Veterans with MTBI history and blast-ex…
Stout 2013	Stout, J.; Bolzenius, J.; Roskos, T.; Osman, M.; Frausto, R.; Bucholz, R.; Mogul, D.	2013	FMRI assessment of load based working memory in blast TBI and associated effects in FDG-PET signal	2013 6th International IEEE EMBS Conference on Neural Engineering, NER 2013	Saint Louis University	St. Louis	Missouri	57	35.0877	Iraq/Af	Yes	No TBI	NR	NR	32.3	8.2	NR	NR	NR	NR	NR	NR	NR	NR	NR	NR	12	NR	Prospective cohort	NR	No	working memory function, metabolic activation	Results showed decreased activation of the working memory network in TBI subjects compared to healthy controls assessed at higher working memory loads. Additionally fMRI based working memory network activation was compared to baseline FDG-PET datasets which revealed an association between functional assessment of the working memory system and baseline metabolism.
Strigo 2014	Strigo, I. A.; Spadoni, A. D.; Lohr, J.; Simmons, A. N.	2014	Too hard to control: compromised pain anticipation and modulation in mild traumatic brain injury	Translational psychiatry	Veterans Affairs San Diego Healthcare System	San Diego	California	36	50	Iraq/Af	Yes	No TBI	All	Both	28.7	7.1	NR	NR	NR	18	100	0	0	NR	NR	NR	NR	NR	Prospective cohort	NR	No	activations within midbrain periaqueductal grey, right dorsolateral prefrontal cortex and cuneus during pain anticipation, overall ability to control acute pain	We found that relative to healthy comparison subjects, after controlling for traumatic and depressive symptoms, participants with a reported history of MTBI showed significantly stronger activations within midbrain periaqueductual grey (PAG), right dorsolateral prefrontal cortex and cuneus during pain anticipation. Furthermore, we found that brain injury was a significant moderator of the relatio…
Tate 2014	Tate, D. F.; York, G. E.; Reid, M. W.; Cooper, D. B.; Jones, L.; Robin, D. A.; Kennedy, J. E.; Lewis, J.	2014	Preliminary findings of cortical thickness abnormalities in blast injured service members and their relationship to clinical findings	Brain Imaging Behav	DVBIC	San Antonio	Texas	23	52.1739	Iraq/Af	Yes	No TBI	All	Both	26.53	6.16	NR	NR	NR	12	100	0	0	3.43	1.7	NR	NR	NR	Prospective cohort	NR	No	cortical thinning, depression and PTSD	Group comparisons controlling for age demonstrated several significant clusters of cortical thinning for the blast injured SM. After multiple comparisons correction (False Discovery Rate (FDR)), two left hemisphere clusters remained significant (left superior temporal (STG) and frontal (SFG) gyri). No clusters were significantly correlated with TSI after FDR correction. Behavioral analysis for th…
Trotter 2015	Trotter, B. B.; Robinson, M. E.; Milberg, W. P.; McGlinchey, R. E.; Salat, D. H.	2015	Military blast exposure, ageing and white matter integrity	Brain	TRACTS	Boston	Massachusetts	249	18.0723	Iraq/Af	Yes	TBI non-blast, no TBI blast exposed, no TBI blast unexposed	All	Both	NR	NR	NR	NR	NR	NR	NR	NR	NR	NR	NR	NR	NR	NR	Prospective cohort	NR	NR	white matter abnormalities	Tract-based spatial statistics revealed significant blast exposure age interaction on diffusion parameters with blast-exposed individuals exhibiting a more rapid cross-sectional age trajectory towards reduced tissue integrity. Both distinct and overlapping voxel clusters demonstrating the interaction were observed among the examined diffusion contrast measures (e.g. fractional anisotropy and radi…
Troyanskaya 2015	Troyanskaya, M.; Pastorek, N. J.; Scheibel, R. S.; Petersen, N. J.; McCulloch, K.; Wilde, E. A.; Henson, H. K.; Levin, H. S.	2015	Combat exposure, PTSD symptoms, and cognition following blast-related traumatic brain injury in OEF/OIF/OND service members and Veterans	Mil Med	Michael E. DeBakey VAMC (MEDVAMC)	Houston	Texas	97	55.6701	Iraq/Af	Yes	No TBI blast unexposed	All	Both	32.1	6.5	NR	NR	NR	NR	NR	NR	NR	NR	NR	NR	NR	NR	Prospective cohort	NR	No	cognitive functioning	History of mTBI was significantly associated with higher PCL-C and CES scores. Multivariable linear regression, however, showed no significant differences in cognitive performance between groups. The absence of effect of mTBI, PTSD, and combat exposure on cognitive functioning noted in this study may be partially explained by the inclusion of only those participants who passed performance validit…
Trudeau 1998	Trudeau, D. L.; Anderson, J.; Hansen, L. M.; Shagalov, D. N.; Schmoller, J.; Nugent, S.; Barton, S.	1998	Findings of mild traumatic brain injury in combat veterans with PTSD and a history of blast concussion	J Neuropsychiatry Clin Neurosci	Minneapolis VA Health Care System	Minneapolis	Minnesota	43	62.7907	World War II, Korean conflict, Viet Nam, Cold War–era, and Desert Storm	Yes	TBI non-blast	NR	NR	NR	NR	NR	NR	NR	27	100	0	0	NR	NR	NR	NR	NR	Prospective cohort	NR	No	PTSD, adult residual ADHD	A t-test applied to Thatcher discriminant scores comparing the blast history group (n=27, mean +SD=–0.36+0.72) with the no–blast history group (n=16, mean=–1.4950.56) demonstrates a significant difference (t=–5.4, df=41, P,0.0001). Analysis of covariance of means reveals that the presence of lifetime ADHD, other MTBI history, TBI history, or PSUD does not influence these results. ...there were di…
Vakhtin 2013	Vakhtin, A. A.; Calhoun, V. D.; Jung, R. E.; Prestopnik, J. L.; Taylor, P. A.; Ford, C. C.	2013	Changes in intrinsic functional brain networks following blast-induced mild traumatic brain injury	Brain Inj	Veterans Affairs Hospital Department of Polytrauma	Albuquerque	New Mexico	63	20.6349	Iraq/Af	Yes	No TBI	All	Both	34.3	6.6	NR	NR	NR	13	100	0	0	NR	NR	NR	NR	NR	Case-control	NR	No	blood oxygenation level dependent spatial maps, time course spectra and functional connectivity, neurological functional to include PCS, memory, verbal fluency	The mTBI group exhibited hyperactivity in the temporo-parietal junctions and hypoactivity in the left inferior temporal gyrus. Abnormal frequencies in default-mode (DMN), sensorimotor, attentional and frontal networks were detected. In addition, functional connectivity was disrupted in six network pairs: DMN–basal ganglia, attention–sensorimotor, frontal–DMN, attention–sensorimotor, attention–fro…
Verfaellie 2013	Verfaellie, M.; Lafleche, G.; Spiro, A., 3rd; Tun, C.; Bousquet, K.	2013	Chronic postconcussion symptoms and functional outcomes in OEF/OIF veterans with self-report of blast exposure	J Int Neuropsychol Soc	VA Boston Polytrauma Network	Boston	Massachusetts	91	73.6264	Iraq/Af	Yes	No TBI	NR	NR	TBI-LOC 31.0 TBI+LOC 28.7	TBI-LOC ± 8.6 TBI+LOC ± 7.4	NR	NR	NR	65	97.0149	2	2.98507	TBI-LOC 36.6 TBI+LOC 41.4	TBI-LOC ± 20.1 TBI+LOC ± 13.1	NR	NR	NR	Prospective cohort	NR	No	PCS, PTSD, depression and perceived functional limitations	Individuals who reported mTBI with LOC had greater PCS complaints than individuals who reported mTBI without LOC or individuals without mTBI. However, after adjusting for severity of PTSD and depression symptoms, this group difference disappeared. Functional limitations were particularly prominent in the psychosocial domain. Again, PTSD was significantly associated with functional outcomes, but t…
Verfaellie 2016	Verfaellie, M.; Lee, L. O.; Lafleche, G.; Spiro, A.	2016	Self-Reported Sleep Disturbance Mediates the Relationship Between PTSD and Cognitive Outcome in Blast-Exposed OEF/OIF Veterans	J Head Trauma Rehabil	VA Boston Polytrauma Network	Boston	Massachusetts	160	65.625	Iraq/Af	Yes	No TBI	NR	NR	mTBI-LOC 30.57 mTBI+LOC 28.88	mTBI-LOC ± 8.39 mTBI+LOC ± 6.80	NR	NR	NR	102	97.1429	3	2.85714	mTBI-LOC 43.59 mTBI+LOC 52.40	mTBI-LOC ± 26.85 mTBI+LOC ± 24.87	NR	NR	NR	Prospective cohort	NR	No	PTSD, sleep disturbance, neurocognitive function	Increased posttraumatic stress disorder symptomatology was associated with worse performance in multiple cognitive domains. This association was mediated in part by self-reported sleep disturbance. Traumatic brain injury with loss of consciousness was associated with lower manual dexterity, but this association was not mediated by sleep disturbance. Our results highlight the importance of sleep d…
Walsh 2014	Walsh, D. V.; CapÃ³-Aponte, J. E.; Jorgensen-Wagers, K.; Temme, L. A.; Goodrich, G.; Sosa, J.; Riggs, D. W.	2014	Visual field dysfunctions in warfighters during different stages following blast and nonblast mTBI	Mil. Med.	LRMC	Landstuhl	Germany	166	70.4819	Iraq/Af	Yes	TBI non-blast	NR	NR	29.28	8.12	NR	NR	NR	114	97.4359	3	2.5641	NR	NR	NR	NR	NR	Retrospective cohort	NR	No	visual field defects	The results of this study indicate there is no difference in the frequency and type of VF defect associated with mTBI resulting from blast and nonblast events during a deployment or between the time frames postinjury when the evaluation was performed. The nondifference finding between blast and nonblast induced mTBI with VF defects suggests the potential ability to transfer previous civilian popu…
Wares 2015	Wares, J. R.; Hoke, K. W.; Walker, W.; Franke, L. M.; Cifu, D. X.; Carne, W.; Ford-Smith, C.	2015	Characterizing effects of mild traumatic brain injury and posttraumatic stress disorder on balance impairments in blast-exposed servicemembers and Veterans using computerized posturography	J Rehabil Res Dev	Multiple VAMC	Multiple	Multiple	166	51.8072	Iraq/Af	Yes	No PTSD and non-blast mTBI with PTA and PTSD only	NR	NR	Blast mTBI with PTA only 27.5 Blast mTBI with PTA and PTSD 29.0	Blast mTBI with PTA only ± 6.6 Blast mTBI with PTA and PTSD ± 7.8	NR	NR	NR	86	100	0	0	NR	NR	NR	NR	NR	Prospective cohort	NR	No	postural stability and balance, PTSD, posttraumatic amnesia	balance was deficient in participants diagnosed with mTBI with posttraumatic amnesia (PTA) or PTSD versus those with neither and that deficits were amplified for participants with both diagnoses. In addition, unique deficiencies were found using CPT for individuals having isolated mTBI with PTA and isolated PTSD. Computerized balance assessment offers an objective technique to examine the physiol…
Wilk 2010	Wilk, J. E.; Thomas, J. L.; McGurk, D. M.; Riviere, L. A.; Castro, C. A.; Hoge, C. W.	2010	Mild traumatic brain injury (concussion) during combat: lack of association of blast mechanism with persistent postconcussive symptoms	J Head Trauma Rehabil	WRNMMC	Bethesda	Maryland	3952	10.7287	Iraq/Af	Yes	TBI non-blast	NG and Army	Enlisted	NR	NR	NR	NR	NR	417	98.3491	7	1.65094	NR	NR	NR	NR	6	Prospective cohort	NR	No	LOC, headaches, tinnitus, PTSD, major depression and alcohol misuse, PCS symptoms	In conclusion, the study findings suggest that blast mechanism is clinically significant in concussions resulting in loss of consciousness, but not those involving only altered consciousness. It is not known whether the association of blast with headaches and tinnitus in those who lost consciousness is related to mechanical forces resulting in cervical musculoskeletal injury, eardrum perforation …
Wilkinson 2012	Wilkinson, C. W.; Pagulayan, K. F.; Petrie, E. C.; Mayer, C. L.; Colasurdo, E. A.; Shofer, J. B.; Hart, K. L.; Hoff, D.; Tarabochia, M. A.; Peskind, E. R.	2012	High prevalence of chronic pituitary and target-organ hormone abnormalities after blast-related mild traumatic brain injury	Front Neurol	VAPSHCS	Seattle	Washington	92	28.2609	Iraq/Af	Yes	No TBI veterans and civilians	All	Both	26	NR	NR	NR	NR	26	100	0	0	without PTPH 45.2 with PTPH 47.4	without PTPH ± 4.2 with PTPH ± 4.3	NR	without PTPH 14 with PTPH 20	without PTPH 66 with PTPH 67	Retrospective cohort	NR	No	chronic hypopituitarism, hormones, pituitary disfunction, PTHP, PTSD	To our knowledge, this is the first published study of basal hormonal evaluation of combat Veterans with blast mTBI, and our preliminary findings of PTHP in 42 percent of study participants supports the advisability of routine screening for hypopituitarism after brain injury in both military and civilian populations, Routine provocative testing for sAI and for GHD, the most frequently observed ch…
Xydakis 2015	Xydakis, M. S.; Mulligan, L. P.; Smith, A. B.; Olsen, C. H.; Lyon, D. M.; Belluscio, L.	2015	Olfactory impairment and traumatic brain injury in blast-injured combat troops	Neurology	Multiple Military Medical Centers	Multiple	Multiple	231	58.8745	Iraq/Af	Yes	No TBI	Army, AF	NR	NR	NR	NR	NR	NR	NR	NR	NR	NR	NR	NR	NR	NR	NR	Prospective cohort	NR	Yes	whole body polytrauma, trauma to other parts of the body, olfactory impairment	Olfactometric score predicted abnormal neuroimaging significantly better than chance alone (area under the curve 5 0.78, 95% confidence interval [CI] 0.70–0.87). Normosmia was present in all troops with mild TBI (i.e., concussion) and all control subjects. Troops with radiographic evidence of frontal lobe injuries were 3 times more likely to have olfactory impairment than troops with injuries to …
Yeh 2014	Yeh, P. H.; Wang, B.; Oakes, T. R.; French, L. M.; Pan, H.; Graner, J.; Liu, W.; Riedy, G.	2014	Postconcussional disorder and PTSD symptoms of military-related traumatic brain injury associated with compromised neurocircuitry	Hum Brain Mapp	WRNMMC	Bethesda	Maryland	51	31.3725	Iraq/Af	Yes	No TBI, TBI non-blast	NR	NR	NR	NR	NR	NR	NR	NR	NR	NR	NR	NR	NR	NR	NR	NR	Prospective cohort	NR	No	PTSD and consequences of cognitive function	The most prominent white matter microstructural injury for both blast and nonblast patients was in the frontal fibers within the fronto-striatal (corona radiata, internal capsule) and fronto-limbic circuits (fornix, cingulum), the fronto-parieto-occipital association fibers, in brainstem fibers, and in callosal fibers. Subcortical superior-inferiorly oriented tracts were more vulnerable to blast …
Yeh 2017	Yeh, P. H.; Guan Koay, C.; Wang, B.; Morissette, J.; Sham, E.; Senseney, J.; Joy, D.; Kubli, A.; Yeh, C. H.; Eskay, V.; Liu, W.; French, L. M.; Oakes, T. R.; Riedy, G.; Ollinger, J.	2017	Compromised Neurocircuitry in Chronic Blast-Related Mild Traumatic Brain Injury	Hum Brain Mapp	WRNMMC	Bethesda	Maryland	242	83.4711	Iraq/Af	Yes	No TBI, TBI non-blast	NR	NR	31.9	7.3	NR	20	50	202	100	0	0	19.2	7.96333	18.67	6.17	35.8	Prospective cohort	NR	No	PTSD, DTI metrics and post concussive symptom, white matter hyperintensitites, and neuropsychological function	Our findings suggest that the association and projection fibers interconnecting fronto-parieto-temporal region, for example, CCG, CAB, SLF, and UNC, and frontosubcortical regions, for example, ATR, are particularly vulnerable to military-related blast injury, where the compromised circuits have significant effects on the functional outcome of chronic mTBI patients, Furthermore, high frequency of …

## Sheet: Notes
Notes:
ALL	NR denotes unknown, unclear, or unreported. This means that the data element was not reported but does not necessarily indicate whether the element was part of the study but inadvertently excluded from the report.
Barlow-Ogden 2012	While the specific time since injury was not reported, the study examined deficits in relatively older mTBI injuries (2-6 years) and PTSD comorbidity. For this reason, this study was reported as not current in the quality assessment and not NR.
Bazarian 2013	While the specific time since blast-related mTBI was not reported, this study examined injuries with a mean (SD) of 48.3+22.6 months since last tour of duty. For this reason, this study was reported as not current in the quality assessment and not NR.
Bolzenius 2015	Contained civilians, removed from the blast-related mTBI count (n) population for this systematic review: 18 civilians with diagnosed mTBI (non-blast related) were recruited for comparison and were found to have less psychological and somatic symptoms than the service members with blast-related mTBI
Connelly 2017	Among the 2805 patients who screened positive for a possible concussion/mTBI, 2393 (85.3%) were clinically diagnosed with a TBI. The number of those with blast-related TBI was reported as 69.5%. The active/inactive status of the military portion of the population in this study was unclear. It could be assumed to be active since they were treated at LRMC, but inactive beneficiaries can be seen at …
Davenport 2015a	Population partially overlaps with Davenport 2012 and recruitment was described in another manuscript (Polusny, 2011). Where methods were reported and publicly available (e.g., in cross-references), the associated data was included in this systematic review.
Davenport 2015b	Population same as Davenport 2015 but the means do not match for some values (e.g., mean age). Assumed to be due to several participants being excluded from the 2015b study (n=125 vs 133).
Davenport 2016	Overall, 91 participants (73.4%) met criteria for at least one mTBI event. Of the 80 Deployment mTBI events reported, 54 (67.5%) involved explosive blast while the remaining 26 (32.5%) involved only impact forces. Of the 61 civilian mTBI events reported, only one (1.6%) involved explosive blast.
deLanerolle 2014	The study included 20 civilian controls, removed from study population for analysis.
Franke 2015	Where not otherwise indicated in this and other studies, it was assumed that the most recent blast exposure was the exposure which caused the most recent blast-related mTBI.
Gilmore 2016	Population previously described in Davenport 2014 which was not included in this study. Study appears to include only those with blast-related mTBI. Some participants appear to have also experienced non-blast TBIs. Study cited where the protocol was approved, but unclear where data was collected from. Included both University of Minnesota and the MVAMC since they are in the same city and state.
Han 2014	Removed civilians
Hetherington 2014	Cohort has control comprised of civilians, separating them out will leave nothing to compare the results to
Karch 2016	While the n of those with blast-related mTBI were reported in age group ranges (Table 3), it was unclear if any were at the limits of those ranges (e.g., although within the range, it is unclear if any of those in the youngest group were 18 years old or any in the oldest group were 59 years old). Therefore, NR was reported. Similar assumptions were made across all studies.
Kennedy 2012	Although the study cited, "Participants included 377 consecutive U.S. service members medically evacuated to the Camp Bastion Role III combat hospital in Helmand Province, Afghanistan" it was unclear if everyone evacuated from Afghanistan or also other locations. NR was reported since the location of where the participants evacuated from was not stated in the study.
Kontos 2015	While the specific time since injury was not reported, each participant individually completed the web-based military version of the PCSS, PCL, and military ImPACT at baseline and approximately 1 day to 7 days and 8 days to 20 days after injury. The interval between postinjury test times was nonoverlapping and was at least 7 days for each participant. Therefore, this study was deemed as current f…
Luethcke 2011	Included 3 civilian contractors not removed
MacDonald 2011	Study period was 5 noncontinuous months within the range of time reported, likely overlapping population but included if outcomes measured/monitored differed
MacDonald 2014b	Study period was 5 noncontinuous months within the range of time reported, likely overlapping population but included if outcomes measured/monitored differed
MacDonald 2017	While the specific time since blast-related mTBI was not reported, this study examined injuries during a 5 year follow up. For this reason, this study was reported as not current in the quality assessment.
MacGreggor 2011a	n=1987 are all blast TBIs, but some blast TBIs were not mild TBI. Adding up the n for the blast-related injury mechanisms (IED, land mine, mortar, rocket, grenade, blast other) resulted in n blast-related mTBI=1822. The median age and range reported in Table 1 is for all the mild TBI=1852, but not all mild TBIs were caused by blast. Therefore, NR was reported for ages.
Mendez 2013a	Population most likely overlap but included since outcomes measured/monitored differed
Mendez 2013b	Population most likely overlap but included since outcomes measured/monitored differed
Newsome 2015	Excluded civilians from the study population for the purpose of our analysis
Oleksiak 2012	The n of the blast-related mTBI group was based on those who were diagnosed with mTBI and reported exposure to blast
O'Neil 2017	Population overlap with Storzbach 2015 but included since outcomes measured/monitored differed
Ryu 2014	Population with blast-related mTBI reported as 6 in the table and 5 elsewhere, "Subjects were veterans with prior history of blast (n=5…" Mean age and SD were calculated from the raw data provided in the study rounding to the nearest whole number here and throughout (38+23+26+28+25+19 = 159/6 = 27; SD = 6).
Saxe 2015	This was an analysis of post-concussion syndrome (PCS) risk. The population of those with blast-related mTBI was calculated using the reporting of the percent of those with diagnoses of PCS(54) and those with both PCS and PTSD (22). The assumption is that TBI is a precursor to PCS, so PCS was included.
Storzbach 2015	Civilians were not counted in the blast-related mTBI count (n) for this review since the focus is on military civilians from the study population for the purpose of our analysis (N=132, military N=92). Population overlap with Oneil 2017, but included since outcomes measured/monitored differed
Strigo 2014	This and other studies report time since most severe mTBI which may mean that they had other mTBIs after the 'most severe' one. In these cases, NR was reported.
Troyanskaya 2015	Time since deployment was not used as time since injury from this study or other studies.
Wilkinson 2012	The control group was included in the Total population. "Additional samples from the repository which were used to establish normal hormonal reference ranges had been collected from 59 cognitively normal male community volunteers recruited from the ADRC, all of whom were medically healthy and had Mini-Mental State Examination scores of 29.4±1.0 (mean±SEM; range 27–30); Clinical Dementia Rating sc…

## Sheet: Acronyms
Acronym	Definition
Af	Afghanistan
ASR	Acute Stress Reaction
CCRC	The Concussion Restoration Care Center
CDMRP	Congressionally Directed Medical Research Projects
DARPA	Defense Advanced Research Projects Agency
DVBIC	Defense and Veterans Brain Injury Center
KAF	Kandahar Air Field
LNK	Bastion/Camp Leatherneck in Afghanistan
LRMC	Landstuhl Regional Medical Center
MAMC	Madigan Army Medical Center
MDD	Major Depressive Disorder
MIRECC	Mental Illness, Research, Education, and Clinical Center
MVRI	Minnesota Veterans Research Institute
NR	Not reported
PITT	University of Pittsburgh
PRC	Polytrauma Rehabilitation Center
PREVENT	Preventing Violent Explosive Neurologic Trauma
QUERI	Quality Enhancement Research Initiative
R&D	Research and Development
TRACTS	Translational Research Center for TBI and Stress Disorders
USARL	U.S. Army Research Lab
VAGLAHS	VA Greater Los Angeles Healthcare System
VAMC	Veterans Affairs Medical Center
VAPORHCS	VA Portland Health Care System
VHA	Veterans Health Administration
VISN-1	Veterans Integrated Service Networks
WAMC	Womack Army Medical Center
WRAMMC	Walter Reed National Military Medical Center
WRNMMC	Walter Reed National Military Medical Center

## Sheet: Data Element Definitions
Data element	Definition (Note: These definitions apply to all data elements reported in the manuscript. Data elements were not repeated between the manuscript and this supplement. )
Authors	List of authors
Publication Year	Year of publication
Title	Title of article
Journal	Journal of publication
Study Period	The reported date range of the data collection from participants (i.e., the dates of the encounters in MM/YYYY–MM/YYYY format)
Place	The reported facility or the location of the study where the participants were recruited, screened, and/or data were collected/studied
City	The reported city where the participants were recruited, screened, and/or the data were collected/studied
State/Country	The reported state/country where the participants were recruited, screened, and/or the data were collected/studied
Population (N) at Start Total	The reported size of the population from which the sample was drawn prior to screening for blast-related mild TBI and including the comparative groups
Population (N) at End Total	The reported size of the studied sample at the conclusion of the study
Sub-population (n) blast-related mTBI	The reported size of the sample of blast-related mild TBI participants in the study
Region TBI Sustained	The reported location where the blast-related mild TBI was sustained
Comparative Group Present	Identifies if the study included a comparative group related to blast-related mTBI
Comparative Group Notes	Details about the reported characteristics of the comparative group as it relates to blast-related mTBI. Note: Each study may make several comparisons. For purposes of this review the focus was on comparisons made to blast-related mTBI. Examples include comparisons to those without a recent history of TBI (i.e., No TBI), with TBI sustained by a mechanism other than blast (e.g., TBI non-blast), or…
Branch of Service	Reported branches of Service members included in the study
Rank	Reported ranks of Service members included in the study
Mean Age blast-related mTBI	The reported average age of blast-related mild TBI participants
SD Age blast-related mTBI	The reported standard deviation of the age of blast-related mild TBI participants
Median Age blast-related mTBI	The reported median age of blast-related mild TBI participants
Minimum Age blast-related mTBI	The reported minimum age of blast-related mild TBI participants
Maximum Age blast-related mTBI	The reported maximum age of blast-related mild TBI participants
n Male blast-related mTBI	The reported sample size of male participants with blast-related mild TBI
Percent Male blast-related mTBI	The percentage of male participants with blast-related mild TBI (n/N)
n Female blast-related mTBI	The reported sample size of female participants with blast-related mild TBI
Percent Female blast-related mTBI	The percentage of female participants with blast-related mild TBI (n/N)
Mean Time Since blast-related mTBI (months)	The average time in months since the latest blast-related mTBI occurred
SD Time Since blast-related mTBI (months)	The standard deviation of the average time in months since the latest blast-related mTBI occurred
Median Time Since blast-related mTBI (months)	The reported median time in months since the latest blast-related mTBI occurred
Minimum Time Since blast-related mTBI (months)	The reported minimum time in months since the latest blast-related mTBI occurred
Maximum Time Since blast-related mTBI (months)	The reported maximum time in months since the latest blast-related mTBI occurred
Study Classification	The type of design used in the study (e.g., retrospective, prospective, observational) Prospective: Studies that rely on data collected by research personnel on various factors from participants directly, or from biological specimens sampled at various times to analyze how they relate to a particular outcome were deemed Prospective cohort. Participants included were monitored/observed for new out…
GCS	Reported range of scores on the Glasgow Coma Scale (GCS)1
Polytrauma	Identifies if participants sustained polytrauma (i.e., injuries to multiple body parts and organ systems often, but not always, as a result of blast-related events)2
Outcomes	Reported outcomes
Results/Conclusions	Reported results and conclusions
References
1 Teasdale, G, Jennett, B. Assessment of coma and impaired consciousness. A practical scale. Lancet, 1974 July 13; 2(7872): 81-84.
2 United States Department of Veterans Affairs. Polytrauma/TBI Systems of Care. Understanding Polytrauma. 2020. Available at: https://www.polytrauma.va.gov/understanding-tbi/Whatis_Polytrauma.asp. Accessed July 21, 2020.
